# Supplementary material for: Structure and encapsulation of carbonic anhydrase within the α-carboxysome
Source: Proc Natl Acad Sci U S A. 2025 Nov 12;122(46):e2523723122. doi: 10.1073/pnas.2523723122 (PMC12646314; doi:10.1073/pnas.2523723122)
Supplement: Supplementary file 2 — Dataset S01 (XLSX) [file pnas.2523723122.sd01.xlsx]

## Sheet: Sheet1
>637440967/1-510 Carboxysome shell polypeptide, CsoS3 [Prochlorococcus marinus marinus CCMP1375]
MAYRHLARKKDRFLGPTAPRKRHPSAIDSIAELKSFPLTTDKRAHPLTDLAENNKLQHYESEVKGSFEKIVP
LLQKISALQHDQAFVERAQKLAKAELGFELPKHILDKAWVRPLDMRALFAWCVFEAHKKSSNRFFNSDPLNG
GVDSSRAKDFETFLSECGFHLLDVTPCSDGRLAHSIAYVLRIPFSSVRRRSHAGAMFDVENTVNRWIKTEHK
RYRENSPNSAHDPTCYLKVVLYHFSSLDPSHQGCAAHGSDDSVAAASGLQRLLDFRESVENSFCCGASVDLL
LIGIDTDTDAIRVHVPDSKSHISLEKWVSTADIYQETKQLSSDQAILRISEKVNSIVQGNISPGMIKFIIKL
ITNNISQIDYVRDLHDGPYPDAGHAERFIGVGIGFKEVHLRNLTYFAHLDTVEEGAPDLDVGIKIFSGLNVS
RDLPIPVVVRFDYSGRVPGARERALSDCKRVDNAISSRYRKLVDDGLLHTCLTIRDRDAKDPAEVVGSSLDP
APQEEH------------------------------------------------------------------
----------------------------------------------------------
>637445833/1-579 putative Carboxysome shell polypeptide CsoS3 [Synechococcus sp. WH8102]
MVRSMPLRGGRPQAPTAPTRWQLQNTVFAAESQNQPSASEAVVSSTRDAALQRRRALTTDGKAATLVQGSVG
GGRVRSARDQRQPGWVRRDKGATSGVPFNLSRSSLPITNRQHPLTDTAANARLRAYEQEVKGRFDRIVPLLQ
RVSALQHEPDFIEQAQRLTRAELGFDLPQHILERAWVRPLDMRALFAWCVFESHRLFSDRFFQDDPLDGAAG
SVAARDFEQFLLDCGIHLLDVSPCADGRLAHTVAYALRIPFSAVRRRSHAGAMFDVENTVNRWVKTEHRRHR
EGMPNPSTEPTRYLKVVTYHFSSLDPQHQGCAAHGSNDELAAAAGHQRLLDFREAVENSFCCGASVDLLLIG
LDTDTDAIRVHPPSRDSEMVLDQWLCARELHAATASMTADQAMAQIAEAIEAGASGPMEPGMVAFLTRLIAN
NCSQIDYVQDLHGAPYPDAGHAERFIGVGIGFKEVHLRNLTYFAHLDTVEEGAPDLDVGVKIFKGLNVSRDL
PIPVVVRFDYSGRVPGARERAIADCQRVNQAIADRYGELVNQGLLHTCLTVRDRNQTAPAEVVGSTLAPPLQ
EAH-------------------------------------------------------
>637447896/1-514 carboxysome shell protein CsoS3 [Prochlorococcus marinus MIT9313]
MAYRNRNLASQTQRPLAPTAPRRRPVVTPQISDRSRLRGFANVGSGPCHPLTDRAANQHLQTYEANVKGSFE
LIVPFLKRISALQHDQDFVSKCQSLARSELGFDLPSHLLEQAWVRALDMRALFAWCVFQSHQHVSDHFFQED
PLQGGEGSIQAKHFQSFLVDCGFHLLDVSPCADGRLAHTIAYALRIPFSSVRRRSHAGALFDVEKTVNRWIK
TEHRRYREGVPNSADSPTRYLKVVTYHFSSLDPSHQGCAAHGSDDALAASAGQQRLLDFRESVENSFCCGAS
VDLLLIGLDTDTDAIRVHVPAADGSIVLDEWLSAEDLYHETLSLTSDEAMQHIAERVEAIAPKKPDEGMVAF
IVKLIANNFSQIDYVKQSHAGPYPDAGHAERFIGVGIGFKEVHLRNLTYFAHLDTVEVGAPDLDVGVKIFKG
LNVSRDLPIPVVVRFDYSGQVPGARDRAVTDCYRVNQAIAERYSELFDQGLLHTFLTIRDRDKKDTSEVVGS
SLEPVHQEAH--------------------------------------------------------------
----------------------------------------------------------
>637449560/1-509 carboxysome shell protein CsoS3 [Prochlorococcus marinus pastoris CCMP 1986]
MPLRGLAKAKNFTLGPTAPMKTFTENVHSQNNEINNLKKIDKTHNLTNNSQNEKLYKYESQIKSSFDRIVPT
LKEIARIQHHEDFINTAQSISKQNLGINLPTHILDKSWVKPLDMRALYAWCAFKQHEKLSDNFFENDPLEGS
FGSPNANNFETALLDCGIHLLDITPCSDGRLAHSVAYVMRIPFSAVRRRSHAGALFDIENTVNRWVKTEHKR
YRENNPNEAHEDTRYLKIVTYHFSSVDPLHQGCAAHGSDDKLAAKEGSEKLLAFKEAVENSFCCGASVDLML
IGLDTDTDSLKIHLSSSDGKIDLENTISSLDIYNSTINFSKDEAEKEICQIISGNSNKVQLKGLDKFVYKLI
VNNISQIDYVKKFHKGSYEDIGHAERFIGVGIGFKEVHLRNLTYFAHLDTVEEGAPDLDVGVKIFTGLNVSQ
DLPIPIVIRFDYSGKVPGAKERAAKDCYRVNNAISIRYKSLVDKGLLHTCLTIRDRDNIHSAQIIGMSLDQK
TKEAH-------------------------------------------------------------------
----------------------------------------------------------
>637688775/1-519 carboxysome shell polypeptide, CsoS3 [Prochlorococcus marinus NATL2A]
MAYRNLAKKSRRGPTAPMKRFIDLETKNLNSEVIKTTNSFSDEIKTISSFSTDHPLTNSQENQKLNQYENKV
KGRFDNIVPLLKRVSSLQNDLNFVERAQNLCRSELGYELPLHILEKAWVGSIDISALFAWCVFQSHQLTSNE
FFNSDPIEGSENSQYAKSFQSFLYQCGFHLLDITPCADGRLAHAISYALRIPFSSVRRRSHAGALFDIEKTV
NRWIKTEHSRYRESTPNSATEPTRYLKSVIYHFSSVDPTHQGCAAHGSNDELAASEGLQRLLDFREAVENSF
CCGASVDLLLIGIDTDTDAIRVHTPSKTNEVDLKSWVCANEIYKETQFLKAEEALQKIQENIKRVCPGETDP
NMVMFITRLISNNISQIDYVKNFHSGSYQDAGHAERFIGVGIGFKEVHLRNLTYFAHLETVEQGAPDLDVGV
KIFTGLNISRSLPIPIVIRFDYSGSVPHARNRALSDCHRINEAIKSRYRDLIDNGSLHTFLTIRDRDKKAPA
EVVGSSLDPVTQEAH---------------------------------------------------------
----------------------------------------------------------
>637713548/1-508 carboxysome shell polypeptide, CsoS3 [Nitrobacter winogradskyi Nb-255]
MNTRKRLQALRREANPVAAAAPQVVAILDHPACMIGSGQSCEHALVDRDLNRLLFDYERTVRSRFTRIVDVL
KRISTHQHDENFIERAQQLAREQLGFELPPQVLEDAWVCGLDLSALHSRCIFSALKSSVENAPAEQVGWRQR
LPLDENFLHSCGYHTVDISPCSDGRLQGVSPYVLRILPGPNVRVKAYAGALFDIEVDVSDWARREVERLAGA
MVDGERLNYLKIAVYHFSSSSPGGQGCAAHGSNDRQATEAALQRLQNELRTAIDQTFGLGAAPDVLLIGVDT
DLDALRIHLPDGFGELNAHRYFETAQVYRDTLGLAPEAARARIAGIVADAEGMGGWGQGNGRMHEGMRRLVL
ALAEANLSQIEYVIKHHTGRYKIIGHDEECIVAGDAVRSLQLRNLFYFARLDTIEEGAPDMDVGIKIFGNLN
VAHGLPVPVLVHFEYDARIPESRARAIARGRRVRDAIEARYPDLAARGLLNCAIAVSERFGDESCVFVVDDA
VDDH--------------------------------------------------------------------
----------------------------------------------------------
>637771802/1-582 putative carboxysome shell polypeptide CsoS3 [Synechococcus sp. CC9902]
MVRSMPSRSGRAQAPTAPSRRQLQQERSDQTDRSPASNSSTGSARSVALERRRALTTAGKAAVVVQGSLGAG
RTRTGRDKRRPTPQQPGWVRRDQAPSRSVPFNLSRSSLPLNSRQHPLTNQVANERLRSYELDVKGRFDRIVP
LLQQVSALQHESDFLVQAQRLSRAELGFDLPSHILERAWVRPLDMRGLFAWCVFESHRLFSDRFFQDDPLQG
AEGSAAAQEFEQFLLDCGIHLLDVTPCSDGRLAHTVAYALRIPFSAVRRRSHAGAMFDVENTVNRWVKTEHR
RHREGKPNPSTEPTRYLKVVTYHFSSLDPHHQGCAAHSSNDALAASAGLQRLLDFREAVENSFCCGASVDLL
LIGLDTDTDAIRVHPPNRDSEMVLDQWVCARELHDATAGMSPDQAMAQLAEALESAAPGPMEPGMVTFMTRL
LANNCSQIDYVQDLHGAPYPDAGHAERFIGVGIGFKEVHLRNLTYFAHLDTVEEGAPDLDVGVKIFRGLNVS
RDLPIPVLVRFDYSGRVPGARDRAIADCWRVNQAIADRYSDLVKDGLLHTCLTVRDRHQATTAEIIGSTLDP
QIQEAH----------------------------------------------------
>637775352/1-581 putative carboxysome shell polypeptide CsoS3 [Synechococcus sp. CC9605]
MVRSKPLRGGRPQAPSAPTRRQLQQLAPSSDSLQTTSEVESSTRKAALDRRRALTTAGKAAQLGGGSVGGGR
IRSRKDVQRPAPSQPGWVRREKAATRAVPFNLSRSSLPITHRRHPLTDAAANAGLQAYEQEIKGRFDRIVPL
LQQVSALQHETDFIPQAQRLCRAELGFDLPDHIMQRAWVRPLDMRALFAWCVFESHRLFSDRFFQDDPLDAG
TGSAASREFEQFLLDCGVHLLDLTPCADGRLAHTVAYALRIPFSAVRRRSHAGAMFDVENTVNRWVKTEHRR
YRESSPNPSTEPTRYLKVVTYHFSSLDPSHQGCAAHGSNDELAAAAGHQRLLDFRESVENSFCCGASVDLLL
IGLDTDTDAIRVHPPSRDSEMVLDRWLCARELHAATASMSADQAMAQIAEAVESSAPGPMDAGMVSFLTRLL
ANNFSQIDYVQDLHGGTYPDAGHAERFIGVGIGFKEVHLRNLTYFAHLDTVEEGAPDLDVGVKIFKGLNVSR
DLPIPVVVRFDYSGRVPGARERAIADCQRVNRAIADRYAALVDEGLLHTCLTIRDRNQTAPAEVVGSTLDPQ
LPEAH-----------------------------------------------------
>637785561/1-528 carboxysome shell protein CsoS3 [Hydrogenovibrio crunogenus XCL-2]
MNRLKKSHRQKSLFWRPIAPNPRWQKENPTAHGSTDTGGFGYNGGNEEVKTSSTMMNGIHALVNERQNEWLR
GYEVDIKSRFDNIESVLKDILAQQSQLNFVSWANQQLFAKLGVSLTEQDWQSGVQLQSQKGFQFLYGKTLFA
QFMRMSEDFFVNDPLSGQRKQEAERMFKEAGFHAVGIAPCADGRLAHILSYVLRLPYALARRKAHAGVMFDV
SESVRNWVFIEHTRFRDGQPNLADEPTRYLKIAVYHFSKADPTHQGCAAHGSDDHKAAQAALQKLKDFKQAI
ENRFGCGSTVQTLLLGLNTDDDSMKVHIPNASGEVCLDRYVETEQLYQATMNLPDSEAKQALENAIVTCNQA
LGSTAPQPELVKLLSWLIGNNFSQIAYVNQYENGCYSDIGHAERFIGIGNGFEEVQLRNLSYYSFLDTVEEG
VNDVDVGIKIFKGLNVKKGLPIPIIIRCDYDGRVPGSKDRAEAKALRIEKALHNRYQELSAPGLLQTLPTLR
DFTSCKPAERLPGLADLSAKQRTA------------------------------------------------
----------------------------------------------------------
>637797073/1-509 carboxysome shell protein CsoS3 [Prochlorococcus marinus MIT9312]
MPLRGLAKAKNFTLGPTAPMKTFTENIHIQTKESNDLRNPGKFHKLTNNVQNENLFSYESRIKSDFDEIVPT
LKEIARIQHHEDFINKAQTISRKNLGIDLPLHILDKSWVKPLDMRALYAWCAFKQHEKLSDNFFNNDPLEGA
AGSRDAEDFEKFLLDCGIHLLDITPCSDGRLAHSVAYVMRIPFSSVRRRSHAGALFDIENTVNRWVKTEHKR
YRENIPNAAHKDTRYLKVVTYHFSSVDPLHQGCAAHGSNVGLAAGEGRNKLYAFKEAVENSFCCGASVDLML
IGLDTDTDSLKIHLSTSDGNIDLEKTISTLEIYNSTINFSKEDAEREICQTISKHSSKDKLNGLEKFMYKLI
VNNISQIDYVKSFHNGSYVDIGHAERFIGVGIGFKEVHLRNLTYFAHLDTVEEGAPDLDVGVKIFTGLNVSQ
DLPIPVVIRFDYSGKVPGAKERAIKDCERVNNAISIRYKNLVDQGLLHTCSTIRDRDNIHSAQLIGMSLDKK
TEEAH-------------------------------------------------------------------
----------------------------------------------------------
>637964854/1-510 carboxysome shell polypeptide, CsoS3 [Nitrobacter hamburgensis X14]
MDTRKRLQALQRAASPVASASMALDAAAVPDHPACMIGSGQRCEHALVDRDLNRLLFDYEQKVRSRFTRIVD
VLKRISTYQHDENFTERAQQHAREQLGFDLPSQVLEDAWVCGLDLSALHSRCTFSSLKSCVENAQAEQAGWR
QRMPLDENFLRSCGYHTVDISPCSDGRLQGVSPYVLRILPGPNVWVKAYAGALFDVEVDVSDWAQREVERLS
GAMVDGERLNYLKIAVYHFSSSSPNGQGCAAHGSNDRQATEAALQRLQHELREAIDRTFGAGAAPDVLLIGV
DTDLDALRIHLPDGFGEVNPHRYFETAQIYRDTVGLSPEAARARIAEIVADAEGMGGWGQGNGSMREGMRRL
VLALAEANLSQIEYVIKHHTGRYATIGHDEECIVAGEAVRVLQLRNLFYFAHLDTIEEGTNDMDVGINIFRK
LNIAHGLPVPVLVHFEYDARIPEARERAIARGRRVRDAIQARYSDLVAPGLLNCAIAVSDRTGGECCAFVTD
DVGGHH------------------------------------------------------------------
----------------------------------------------------------
>638115552/1-596 carboxysome shell protein CsoS3 [Synechococcus sp. CC9311]
MVRSVPSRGGRSLSPSAPTRRQLQQERAESSPASESKQADVNPLSARAASLERRRALTTSGKAAVLAQGTLG
AGRVRTSQDSRRPVPQQPGWVRRDQKSSSALSSSSKLSRSNRSTANLSTSNRQSFNRLHPLTDSVANDHLRS
YELEVKGRFERIVPVLQKISALQHHADFIDQAQLLAQRELGFDLPKHILERAWVRPLDMRALYAWCVFESHR
VFSDCFFQSDPLAASSGSEAAQTFEGFLLDCGFHLLDVTPCADGRLAHSIAYALRIPFSSVRRRSHAGALFD
VENTVNRWVKTEHRRYRESIPNAAIQDTRYLKVVTYHFSSLDPSHQGCAAHGSDDKLAASAGYQRLLDFRQA
VENSFCCGASVDLLLIGLDTDTDAIRVHPPASDSSTQLDRWVSAQDLYKATSTMSPDQALIQIAEAVESGAP
GTMDSGMVSLITRLIANNISQIDYVSDLHGGPYPDAGHAERFIGVGIGFKEVHLRNLTYFAHLDTVEEGAPD
LDVGVKIFKGLNVSHDLPIPIVIRFDYSSSVPGARERAISDCQRVNSAISNRYSDLVRDGLLHTCLTIRDRT
QTSPAEVVGSTLDPVVQEAH--------------------------------------
>638131049/1-509 carboxysome shell polypeptide, CsoS3 [Nitrosomonas eutropha C91]
MNTRQRMQALRRSSVGPIDVANESGIAEVLEHPACVISSGQICEHSLVDRDLNRLLFDYERTVRSRFTRIVE
VLKRISMHQHDKDFTERAQQLAHEQLGFDLPSKMFEDAWVCGLDLSALHSHCIFSVLKSCVDNARTEQAGWR
QRIPLDENFLRSCGYHTVDISPCSDGRLQGMSPYVLRILPGPNVQVKAYAGALFDIEADVCDWAQREVERLS
GAMVDGERLDYLKIAVYHFSSSSHNGDGCAAHGSNDRQATEAALGRLDELREAIDRSFGIGAAPDVLLIGVD
TDLDALRIHLPDAYGDVNSHRYIETVKIYRETLGLSAEVARARVAEIIADVENTGGWGQGQGRMNDGMRRLV
SALAEANLSQIEYVIKHHTGRYATIGHDEECIVAGDAVRSLKLRNLFYFAHLDTIEEGAPDMDVGIDIFAKL
NVAHGLPVPVLVHFEYDARIPESRARAVERGRRVRDAIEARYPDLVAKGLLNCAIAVSERAGDERCDFVADE
VAANH-------------------------------------------------------------------
----------------------------------------------------------
>638921389/1-507 carboxysome shell polypeptide [Nitrobacter sp. Nb-311A]
MNTRKRRHALRREASPVAAATPEVSVTPDHPACMIGGGQMCEHALVDRDLNRLLFDYERTVRSRFIRIVDVL
KRISTYQHDENFIERAQQLAREQLGFDLPTQVLEDAWVCGLDLSTLHSRCIFSSLKLSVDNAQTEQIGWRQR
LPLDENFLRSCGYHTVDISPCSDGRLQGVGAYVLRFLPGPNVRVKGYAGALFDVEANVSDWAEREVTRLSGA
MVDGDRLNFLKIAVYHFSSSSPNNDGCAAHGSNDRQATEAALQRLYELRAAIDRTFGAGAAPDVLLIGVDTD
LDALRVHLPDGFGELSAHRYFETAQIYRDTLGLSPEAARAHIAETVAVAEGMDAGSRGTGRMHEGMRRLVLA
LAEANLSQIEYVIKHHTGRYKTIGHDEEYIIAGEKLRPLQLRNLFYLAHLNTMEEGAPDMDVGINIFTKLNV
AHGLPVPVLVHFEYDARVPKSRERAIARGRRVRDAIETRYSDLTSKGLLNCAVAVSERGGDERCTFIADDVA
DDH---------------------------------------------------------------------
----------------------------------------------------------
>638959725/1-520 Carboxysome shell polypeptide [Synechococcus sp. WH5701]
MPRPRRYGSAERPLAPTAPARRPASSSPLSSSSLGRTCRFTTVLEQHPLSDAAANERLQTYDSQVKRSFDRI
VPVLKRLSALQHDDDFVEQAQRHALRELGHGLPPMILESAWVSQLDMRSLFAWCLFEAYEQVSASFFRDDPL
QGQEGSESAEAFNAFLLSCGFHLLDVSPCADGRLAHAIAFALRLPFGSVRRRPHAGAMFDVENTVDRWVRTE
HLRYREARPNSAHEPTRYLKVVVYHFSSRDPGHEGCAAHGSNDAAAAAGGLLRLQEFRQAVENSFCCGASVD
LLLIGLDTDTDAIRVHVPDVNGHTDLERWLDALDVYTATQDLTAEAARDRVLALVLAARSGNGDTVADGAVD
PGMARLIARLIEHNMSQIDFVRAYHDGAYADAGHAERFIGVGIGFKEIHLRNLTYFAHMDTVEEGAADLDVG
VKIFKGLNVSRGLPIPVVIRFDYHGSVPGARERAVLYCQRTDDAIRNRYPDLVGSGLLHTLLSVRDRDRHVP
AETVGSSIKLESDGGH--------------------------------------------------------
----------------------------------------------------------
>639000735/1-506 carboxysome shell protein CsoS3 [Nitrococcus mobilis Nb-231]
MLNDRNRSPADSVVHATAPRRRPGAVRAPFAGLRHATGWGQQGAHPLARSEENARLFDYERRIKSAFDAIVP
TLKRVSALQHEEQFELRAQDLARERLGFELPEQILADAWVEQLDMRRLFAWCVFETYRRFCDEFFTTDPLKS
DDEAAFDQFLQECGFHLLDVSPCSDGRLAHVVRYVLRLPYRMVRRKSYAGALFDIENSLEKWTETELLRFRE
GRPNTADAPTRYLKAAVYHYSSRDPAHEGCAAHGSDAAAAARAGLERLLAFQQAVQNTHCCGASIDLLLIGL
DTDTDAIRVHIANGAGEIDLHGMIEARDLYTQTQRLTAQQARARIETRVKEAAPDVPEGTQRLIARLLENNL
SQIEYVRRYHSEHYRDIGHAERFIGAGKGFEEVQLRNLTYFAYLDTVEEAADDLDVGVKIFSRLNVAHGLPV
PVVIRYDYQGHVPGARERAAEHCQRVAQAMSARYADLIGRGLIHMLMLVRDCAAGGSIEVLGCSVTEQEMWE
SH----------------------------------------------------------------------
----------------------------------------------------------
>639019981/1-582 putative carboxysome shell polypeptide CsoS3 [Synechococcus sp. WH7805]
MVRSMPLRGGRPQAPTAPTRRQLFSQDDQPSSSPGSSIPLTRSETRSSALQRRQALTTAGKAAVLNSGSVAA
GRVRTQQDRPRPSTQQPGWVKKVSQPSRSTVNLSRSSLPWTVDLHPLTDQQQNRDLQAYETEIKGRFDRIVP
VLKQVAVLQHEPDFLSQAQRLARAELGFDLPDHILEKSWVRPLDMRALFAWCVFQSHQQFSDHFFQEDPLKS
AVGSSNAQAFDSFLLECGFHLLDVTPCADGRLAHTIAYALRIPFSSVRRRSHAGAMFDIENTVNRWVKTEHR
RFREQIPNEAHASTRYLKMVAYHFSSVDPLHQGCAAHGSDDGLAASSGLRRLLDFREAVENSFCCGASVDLL
LIGLDTDTDAIRVHVPDQQGEIRVDQWLCARALYDSTVSLTSEQAHEAVKAAVTTHVAAAPDPGMVRFVSQL
LVNNFSQQDYVRALHRGPYPDAGHAERFIGVGIGFKEVHLRNLTYFAHLDTVEQGAPDLDVGVKIFKGLNVS
RDLPIPVVVRFDYSGKVPGARDRAIADCHRIQSAINDRYEPLVSQGLLHTLLTIRDRDQPHSAVVVGSTLDP
VQQEAH----------------------------------------------------
>639886474/1-560 putative carboxysome shell polypeptide CsoS3 [Synechococcus sp. BL107]
MQQERSDQTDRSPTSNTPTGSARSAALERRRALTTAGKAAVVVQGSLGAGRIRTGRDKRRPTPQQPGWVRRD
QAPSRSVPFNLSRSSLPLNSRQHPLTNQVANERLRTYEQDVKGRFDRIVPLLQQVSALQHEPDFLVQAQRLS
RAELGFDLPSHILERAWVRPLDMRGLFAWCVFESHRLFSDRFFQDDPLQGAEGSAAAQEFEQFLLDCGIHLL
DVTPCADGRLAHTVAYALRIPFSAVRRRSHAGAMFDVENTVNRWVKTEHRRHREGKPNPSTEPTRYLKVVTY
HFSSLDPHHQGCAAHGSNDALAASAGLQRLLDFREAVENSFCCGASVDLLLIGLDTDTDAIRVHPPNRDSEM
VLDRWVCARELHAATAGMSPDQAMAQLAEALESAAPGPMEPGMVTFVTRLLANNCSQIDYVQDLHGAPYPDA
GHAERFIGVGIGFKEVHLRNLTYFAHLDTVEEGAPDLDVGVKIFRGLNVSRDLPIPVLVRFDYSGRVPGARD
RAIADCWRVNQAIADRYSDLVKDGLLHTCLTVRDRHQATTAEVIGSTLDPQIQEAH----------------
----------------------------------------------------------
>639889662/1-584 putative carboxysome shell polypeptide CsoS3 [Synechococcus sp. RS9916]
MAPTAPTRRQLQQASTIAVLGEASSSSDQASTQAVTSSTRSAALERRKALTTSGKAAVLNGGTVSGGRIRTG
RDTRRPVAQQPNWVRRKKDAGKSEPSCSPKSRFRSATASQRGVLGAHPLTNLEDNARLQAYELEVKGRFERI
IPLLQNVSALQHDADFLDQAQRLARAELGFDLPDHILEKSWVRPLDMRALFAWCVFQSHQAFSERFFLDDPL
EGSSGSARADAFNAFLLECGFHLLDVTPCADGRLAHSIAYALRIPFSAVRRRSHAGALFDVENTVNRWVKTE
HRRYRESLPNEAHAPTRYLKTVTYHFSSLDPHHQGCAAHGSNDAIAASAGLQRLHDFREAVENSFCCGASVD
LLLIGLDTDTDAIRVHVPSRDGEIQLDHWLCAQSLYESTAPLTAAQASEAVTAAVQTHCSQAPEPGMVRFIS
QLLINNISQQDYVRSLHQGPYPDAGHAERFIGVGIGFKEVHLRNLTYFAHLDTVEEGAPDLDVGVKIFKGLN
VSRDLPIPVVVRFDYSGKVPGARDRAIADCRRVQDAITTRYQDLVREGLLHLLLTVRDRDQPIPAEAVGSTL
EPVQQEAH--------------------------------------------------
>640078321/1-509 carboxysome shell protein CsoS3 [Prochlorococcus marinus AS9601]
MPLRGLAKAKNFTLGPTAPLKTFTENIHIQTKESNNFRNSGKSHKLTNNIQNENLFSYESKIKSDFDEIVPT
LKEIARIQHHEDFINKAQKISRKNLGIDLPLHILDKSWVKPLDMRALYAWCAFKQHEKLSDNFFKNDPLEGA
SGSKDAEDFEKFLLDCGIHLLDITPCSDGRLAHSVAYVMRIPFSSVRRRSHAGALFDIENTVNRWVKTEHKR
YRENVPNEAHKDTRYLKVVTYHFSSVDPLHQGCAAHGSNDELAAAEGRNKLYAFKEAVENSFCCGASVDLML
IGLDTDTDSLKIHLSTRDGGIDLEKTISTLEIYNSTINFSKEDAEREICQIISKQSSKDKLSGLEKFTYKLI
ANNISQIDYVKSFHNGSYEDIGHAERFIGVGIGFKEVHLRNLTYFAHLDTVEEGAPDLDVGVKIFTGLNVSQ
DLPIPVVIRFDYSGKVRGAKERAVNDCERVNNAISIRYKNLVDQGLLHTCSTIRDRDNIHSAQIIGMSLDKK
TEEAH-------------------------------------------------------------------
----------------------------------------------------------
>640080294/1-490 carboxysome shell protein CsoS3 [Prochlorococcus marinus MIT9515]
MKTFTENIHIQTKESNNLLNPVNLHKLTNNIQNENLFKYESKIKSDFDEIVPTLKEIARIQHHEDFINKAQT
ISRKNLGIDLPLHILDKSWVKPLDMRALYAWCAFKQHEKLSDNFFNNDPLEGAAGSRGAEDFEKFLLDCGIH
LLDITPCSDGRLAHSVAYVMRIPFSSVRRRSHAGALFDIENTVNRWVKTEHKRYRENIPNEAHKDTRYLKVV
TYHFSSVDPLHQGCAAHGSNDELAAGEGRNKLYAFKEAVENSFCCGASVDLMLIGLDTDTDSLKIHLSNSDG
SIDLEKTISTLDIYNSTINFSGDDAEREICQTISNHSSKDKLQGLEKFMYKLIVNNISQIDYVKKFHKGSYE
DIGHAERFIGVGIGFKEVHLRNLTYFAHLDTVEEGAPDLDVGVKIFTGLNVSQDLPIPVVIRFDYSGKVPGA
KDRAAKDCNRVNNAISIRYKSLVDKGLLHTCLTIRDRDNIHSAQIIGMSLDKKTEEAH--------------
------------------------------------------------------------------------
----------------------------------------------------------
>640160159/1-509 carboxysome shell protein CsoS3 [Prochlorococcus marinus MIT9301]
MPLRGLAKAKNFTLGPTAPMKTFTENIHIQTKDSNNLRNSGKSHKLTNNIQNENLFRYESKIKSDFDEIVPT
LKEIARIQHHEDFINKAQKISRKNLGIDLPLHVLDKSWVKPLDMRALYAWCAFKQHDKLSDNFFNNDPLEGA
AGSRDAEDFEKFLLDCGIHLLDITPCSDGRLAHSVAYVMRIPFSSVRRRSHAGALFDIENTVNRWVKTEHKR
YRENVPNEAHKDTRYLKVVTYHFSSVDPLHQGCAAHGSNDKLAAAEGRNKLYAFKEAVENSFCCGASVDLML
IGLDTDTDSLKIHLSTSDGGIDLEKTISTLEIYNSTINFSKEDAEREICQTISKQSSKDKLSGLEKFTYKLI
VNNISQIDYVKSFHNGSYEDIGHAERFIGVGIGFKEVHLRNLTYFAHLDTVEEGAPDLDVGVKIFTGLNVSQ
DLPIPVVIRFDYSGKVPGAKERAINDCERVNNAISIRYKNLVDQGLLHTCSTIRDRDNIHSAQIIGMSLDKK
TEEAH-------------------------------------------------------------------
----------------------------------------------------------
>640519950/1-510 Carboxysome structural peptide [Bradyrhizobium sp. ORS278]
MRGPALYAARRASVGPHHRLRIQPRGWDGLSLADDAPIARYHPLADRAISQALRRRADEIEAAFGEIAPTLQ
ELAPRQFAPEFAQVAAETMRARLKLEIPHAALTASWTAPLDMRALHARCVLGTFCRLIERAFDRGLANLSDG
EPADALICRWGFHAVDITPCADGRLSGVTDYILRVPSSIVAFRESYAGAMFDVDNAVRHWESVELRRWRDAW
PNAADAPTRYLKIGVYHYSSVAPQHEGCAAHGSDETRAASALLERLNAFEQAVRALHGAPASVATLLVGVDT
DTDAIRVHVPDASGRMDIRRHVDSGSLYDATSRLPRESAKEAIRDAVAACAGASADDLETEGMRWFCGYLLK
NNIGQVEAVRDWHQGRYADAGHTERLIVVGDPVDDVQLRNLAFQAQMRTVEEGADDLDVGIRILRAHHAPHR
LPVPVLVHIRFDPRIPGAFAAAGQHARRLAAAITARHGVLAAQGELVVAAVVRAADGSVLTPIDLTASQDDA
PPEAHR------------------------------------------------------------------
----------------------------------------------------------
>640543033/1-582 Carboxysome shell polypeptide, CsoS3 [Synechococcus sp. WH7803]
MVRSMPFRGGRPQAPTAPTRRQLASQEGSASTSTGASIPLTRSATRSSALQRRQALTTAGKAAVVNSGSVTA
GRVRNQQDRPARSSQQPSWVKKSSQSTSTPVNLSRSSLPWTVEVHPLTDQQLNDQLQSYEHEVKGRFDRIVP
VLKQVSVLQHEPDFITQAQRLARSELGFDLPDHILEQSWVRPLDMRALFAWCVFQSHQQFSDHFFQEDPLHG
AAGSANAEAFEAFLLECGFHLLDVSPCADGRLAHTIAYALRIPFSAVRRRSHAGAMFDVENTVNRWVKTEHR
RFREQVPNEAHADTRYLKVVAYHFSSVDPLHQGCAAHGSDDSLAASSGLRRLLDFKEAVENSFCCGASVDLL
LIGLDTDTDAIRVHVPDQSGEIRLDQWLCAKALYDSTVSMTPQQAHEAVEASVKTHVASAPAAGMVRFISRL
LMNNFSQQDYVRSQHRGPYPDAGHAERFIGVGIGFKEVHLRNLTYFAHLDTVEQGAPDLDVGVKIFKGLNVS
RDLPIPVVVRFDYSGKVPGARDRAIADCHRIQSAIHDRYSPLVSQGLLHTLLTVRDRDQPHSAVVVGSTLDP
VQQEAH----------------------------------------------------
>640545762/1-511 Carboxysome shell polypeptide, CsoS3 [Synechococcus sp. RCC307]
MRARRGNVQRPMAPTAPRRRPAMVSSLADRAGGNAAARRPSSAVWPRDQHPLSDPTRNAELQRYEQEVKGAF
DRIVPVLQQLSFQQHEPRFPEVAQALAHAELGFALPQPILENAWVGQLDMRTLYAWCVFETYQRISDQFFSD
DPLAGNQGDAFEQFLFDCGFHLLDITPCADGRLAHAIAYALRIPLSCVRRRPHAGALFDIEDTVERWVKTEH
RRSREGYPNAAHDPTRYLKCVVYHFSSIDPSHEGCAAHGSDDGLAVSAGMARLKAFREAVEKGFCCGASVDL
LLIGLDTDTDAIRVHVPDRDGEASLDQWVDARELYAETLGLDSAAARAHIAAAVQAGCSGPTDLGMNQFIAR
LIENNISQIDYVKQFHGGNYSDAGHAERFIGVGIGFKEIHLRNLTYFAHLDTVEEGAPDLDVGIKIFSGLNV
TRGLPIPVVVRFDYRGSVPGARERAIANGERVMAAMQNRYSDLFEKGLLHLLLSVRDRNHFVPSETVRSTIT
IPTPGGH-----------------------------------------------------------------
----------------------------------------------------------
>640557539/1-509 Carboxysome structural peptide [Bradyrhizobium sp. BTAi1]
MRGAALHAARRAAATGPRHRPPPRGWDAWSARASEPVAGRHPLADRTVSQALHRRADEIEAAFGAIAPTLQE
LAPRQFAPEFAAHAAATLHARLQLDIPAAALVASWTAPLDLRALHAHCVLGTFCRLIERAFDRGLSHLVDGE
PADALIRRWGFHAIDITPCADGRLSGVTDYILRVPPSIVAFRESYAGAMFDVAQSVRHWESVELQRWRTGTP
NAAEAPTRFLKIGVYHFSSIAPRHEGCAAHGSDDVRAAGALLERLNQFDQAMRTLHGARCAVATLLIGVDTD
TDAIRVHVPDATGRMDILRHADSAILYDATAHLPREHAKDAIRDAVAACAGVPADDAETEGMRWFCGYLLKN
NIGQVEAVRDWHRGRYADAGHTERLIVVGDPVDDVQLRNLAFQAQMRTVEEGAADLDVGIRILHAHHAPHRL
PVPILAHIRFDPRIPGAAVTAEQQARRLAAAILARHAALAARGELGVAAVVRAADGSALTPIDLTASHGDAS
PEVHP-------------------------------------------------------------------
----------------------------------------------------------
>641284914/1-509 carboxysome shell protein CsoS3 [Prochlorococcus marinus MIT9211]
MAYRNSAKNKTRLLSPTAPSKRYMTIDQSPSESKTFQINNSEVHPLTNLSANKKLQDYEIQVKGRFDKIVPF
LQKVSALQHEQDFVDCAQQLASQELGFQLPKHILDKAWVRPLDMRALFAWCVFQSHQHLSNQFFNSDPLNGS
EDSNEAKAFQDFLLECGFHLLDVTPCADGRLAHSIAYALRIPFSSVRRRSHAGALFDIENTVNRWVKTEHKR
YREGVPNFTNESTCYLKVVIYHFSSLDPSHQGCAAHGSNDEEAAKAGLQRLLDFQESVENSFCCGASVEILL
IGLDTDTDSIRIHVPDTTKKIVLDQWVSVANIYEETKHLSIDQARLKIIDTVKRSAPGDIAPGMVSFISRLI
ENNISQLDYVSHLHNGPYPDSGHAERFIGVGIGFKEVHLRNLTYFSHLDTVEEGAPDLDVGIKIFKGLNVSR
DLPIPVVIRFDYSGKVPGARDRALQDCKRVDNAITFRYRALVDDGLLHTCLTIRDRDKKGPAEVVGSSLKPT
LQEAH-------------------------------------------------------------------
----------------------------------------------------------
>642789259/1-533 carboxysome shell carbonic anhydrase [Acidithiobacillus ferrooxidans ATCC 53993]
MNTRNRPGRHVSPQPGVNRPPYGLGTPASTLQARLQKPVFAARDLVLSPKSAPNPACSSDPARPCRHPLTNE
LENHRLLAHEQAVKGHFAAIIPALKHLAAQQHEADFLERAQRVAHTDLGFLLPAGILEDAWIANLDMRALYG
ACVMHTIRLMAEQTQAVPQNSDEVTSFLLDCGYHAVDITPCSDGRLKGLVRYILRLPDDAVRSRKAYAGAMF
DVEANVKRWIETELMRYREGRPVSADAGTRYLKIAVYHWSSSDPAHEGCAAHHSSERDAAEAGLGRLREFRQ
AIENSFCCGASVDTLLIGVDTDTDGIKVHVPDADGEMSLYRCVSNLTLYKETVNDDASNARLKVYQAIQAAS
ATDGWGKGNGEPHEGMRRLIATLLINNLSQIEYVCGNWGGRYPDIGHNERFISVGDGFEEFQVRNLAYFVYL
HTVEEGGPDLDVGLQIFSTLNVLHGLPVPVAIHFRYDRRVPGSRERTVERCQRVKAAIEARYAELHRQGLLV
CGMTVQDKPPGSPIEPVEANGASALRSAR-------------------------------------------
----------------------------------------------------------
>643618099/1-516 carboxysome shell carbonic anhydrase [Thioalkalivibrio sulfidophilus HL-EbGR7]
MLRNRDKTPLGSRYVATREMGAGEPEAEQQDQVAEGEHEHACGGDASMLQSYLPGHPLADQEANEALYGYER
GFRERFARLVPVLKEVHALQHEPDFELRAQDLVQRTLGYQLPESMLADAWIRDLDTRALYLHGMFEMFDQVV
NEHWQGRDDLIADAERAIAYFLDCDFHEVDITPCSDGRLLGLRRFILRLPALAVRVRSYAGALFDIEEGVQH
WTRRELIRHREGVPTSADVPSRYLKIAAYHYSSSKPNQEGCAAHGSNERDAAEAALLQLRSFRQAIENTYSC
GASVDTLLIGVDTDTDAIKVHVPDADTRMSLYRYVDCGELYRETLEMDAQSASLRVYEAIQEAINTQGWGKG
NGPPHEGMLRLVSRLLLNNISQLDYVARYHGGRYADVGHQERMIIVGDHFSEMQVRNFAYFTHLDTMEEGAK
NMDVAVNQIFRPLNISRGLPIPVVVHYRYNRNVPGSRERVEAHCRRVKAAIMERFRDLAEKSLIGCHMVIRD
KKSGSRLELLED------------------------------------------------------------
----------------------------------------------------------
>644951269/1-529 carboxysome shell carbonic anhydrase [Acidimicrobium ferrooxidans ICP, DSM 10331]
MNTRNRRGRYGGPTPSHGPYGLGTAQGRLSGQDAHRDHGEAAGVSRRSRNAHPLTDHAANERLARFERLVRG
RFDAVVPTLKAIGTLAPTDDLAERAASMARAELGVALPAELFESAWITGLDMRRLYAVTMAETIHAVAAETH
AFAGTESDTMTGFLLECGFHAVDISPCSDGRLKGVIRSILRLPDDAVRSRKAYAGAMFDVEANVRRWIETEL
LRFREGSPVPPSAGTRYLKIAVYHWSRSDPDYEGCAAHGSDQRAAAAAALSRLRELREAVENSFFCGASIDL
LLIGVDTDTDAIRVHVPDALGDMDLDRYVDNLDLYRQTIDDDVTTARMRVHRAIEAASADHPGGPPHEGMRR
LIATLLINNLSQIDYVRSTWGERYPDVGHAEAFISVGDGFEEFQVRNLAYFVFLQTVEEAATDLDVGIGLFQ
RRPERRGLPIPIAIHFRYDRRVPGSRERAIERCVRVRSAIRARYRDLCAAGLLACDMSIQERTFSSPIEVIE
APSDGPANEDPLRLEQRTGREGGRR-----------------------------------------------
----------------------------------------------------------
>646383304/1-514 carboxysome shell carbonic anhydrase [Halothiobacillus neapolitanus c2, ATCC 23641]
MNTRNTRSKQRAPFGVSSSVKPRLDLIEQAPNPAYDRHPACITLPERTCRHPLTDLEANEQLGRCEDSVKNR
FDRVIPFLQVVAGIPLGLDYVTRVQELAQSSLGHTLPEELLKDNWISGHNLKGIFGYATAKALTAATEQFSR
KIMSEKDDSASAIGFFLDCGFHAVDISPCADGRLKGLLPYILRLPLTAFTYRKAYAGSMFDIEDDLAQWEKN
ELRRYREGVPNTADQPTRYLKIAVYHFSTSDPTHSGCAAHGSNDRAALEAALTQLMKFREAVENAHCCGASI
DILLIGVDTDTDAIRVHIPDSKGFLNPYRYVDNTVTYAQTLHLAPDEARVIIHEAILNANRSDGWAKGNGVA
SEGMRRFIGQLLINNLSQIDYVVNRHGGRYPPNDIGHAERYISVGDGFDEVQIRNLAYYAHLDTVEENAIDV
DVGIKIFTKLNLSRGLPIPIAIHYRYDPNVPGSRERTVVKARRIYNAIKERFSSLDEQNLLQFRLSVQAQDI
GSPIEEVASA--------------------------------------------------------------
----------------------------------------------------------
>646616420/1-510 carboxysome shell carbonic anhydrase [Allochromatium vinosum DSM 180]
MRIKPKPQPRRRVRPASWTNTPAAPVGTTQVAPESTGSLDGIGRTGTHPLTRLDENQRLWAYEQRIKDAFAR
IVPTLKSIAARVPDAGFEDWAQAEARQKLGFELPESRLADAWVAGLDRRALFAHATFETVRAMSDDYFTTDP
LDDRGQSDEFRRFLLDCGFHAMNVTPCSDGRLAHAIRYVLRLPMGAVQRRANAGALFDVEEALDRWSSVELG
RFREGVPNTADAPTRYLKVVVYHYSSRDPEHHGCAAHGSDTRQAAAAGRERLHAFREAVENSYCCGASIEGL
LVGIDTDTDRLRLHLPDARGDADLDRFVDAGALHRETARLDPEAARALIRERVANPSGGGLAPAPGMQRLIA
RLIEHNISQLDYVRDYHNGHYTDIGHEERFIGVGMDFAEIHLRNLTYFSFLRTLEEGACNLDVGIKIFKQLN
VDHGLPVPIVIRFEYSGQVPGARERAIERCERLAEAITQRYPDLAEHGLLHTYWTVRDSQGHGRLEPVGGSL
LGGRTA------------------------------------------------------------------
----------------------------------------------------------
>646625258/1-488 carboxysome shell carbonic anhydrase [Thioalkalivibrio sp. K90mix]
MAAQPLVSAVPPKAQAPLDVPSVLKPGHPLADVADNERLYAFESGFRDRFANLVPVLKEVHALQHERDFEEK
AQRIVEDNLGYRLPERVLEDAWINDLDTRELYLHGTFELFDQLVNEYWAGRDDLVDEAERAIAYFLDCDFHE
VDISPCSDGRLLSLRRFILRLPDLAVRVKSYAGAQFDIEEDVRHWTKRELLRFREGRPTTADVPSRYLKIAA
YHYSSADPHHQGCAAHGNSERDAADAALRQLRAFRQAIENTYCCGASVDTLLIGVDTDTDAVKIHIPDADTR
MSLYRFVDSAKVYRETQELDGREAELRVYQSIQDAIHQQGWGHGNGAPHEGMLRLISRLLLNNISQLDYVAR
YHNGHYADVGHRERVIIVGQEVEEMQVRNFAYFAHLETMEEGAHGMDVGVNKIFRQLNVERGLPVPVVIHYR
YDRKVPGSRERVEARCRRIRDQIMARYRELAEKGLIGCHMVIRDKRSGSQLEPLAG----------------
------------------------------------------------------------------------
----------------------------------------------------------
>646799731/1-521 carboxysome shell carbonic anhydrase [Thiomonas intermedia K12]
MNTLKRRTALQASGAYLPTQEGSAPHLHAVRPALHAGEHAIDNPACVIGPGQRCEHALVDSELNCRLSDYER
IVRGRFSGIVDVLKEISALQHERDFAERAQRLAQERLGYALPQQLLDDAWVSGLDMKALHTHCIFQSFKVCV
DRTDADQSLWLNRMALTPEFLAACGYHTVDVTPCADGRLQGLLPFVFRMAPNRNVYLKAYAGAMFDVEADMV
DWGHREIERLSGGIPGGESQNYLKIAVYHFSSSHSHEQGCAFHASNDKQAVESAKQRLDELRIAIERTYGVG
AAPDILLVGLDTDVDALRIHLPDADGDVNPYRYVDTAELYRETVGLTAQAARAHIAQRVDEAQNMDGWAQGR
GVMIPGMRQLVLALAEANLSQIEYVIHHHQGRYTVLGHDEEFICAGEATQYVQMRNKYYFAHLDTVEEGAAD
VDVGIKIFTGLNVRHGLSVPVLVHFYYSSRVPGSRERALNRAKQVKAAIEARYPALVARELLTCRMALSDRF
DTERCVFVDEAVADSGH-------------------------------------------------------
----------------------------------------------------------
>647589080/1-559 carboxysome shell carbonic anhydrase [Cyanobium sp. PCC 7001]
MVEAQRGPAAAGAEAAEPAPPLRGTRARAAMQASRTPASPAASRPVGRRSSRPGTTARPASATVRPPRGFSR
SAPAASTPAAARSLRANRSRLHPLTDASANDALHAYDTAVKLAFDRIVPVLKRLSALQHEDDFVGRAQAIAL
EELGFPLPEPILDTAWVSQLDMRTLYAWCVFETYEQTSEAFFRDDPLQGQPGSPSAEAFDRFLLDCGFHLLD
ITPCADGRLAHAIGFGLRLPFSSVRRRPHAGALFDVENTVNRWVKTEHRRYREAQPNPAHADTRYLKVALYH
FSSLDPQHEGCAAHGSDDALAASCGLSRLKDFQQAVENSFCCGASVDLLLMGIDTDTDAIRVHVPGMDGSTR
LDRWLDARDVYDATLGLPPDQARQRVSALVQEAAASVPDPGMVTLVARLFEHNISQIDYVRQFHGGAYDDAG
HAERFIGVGIGFKEIHLRNLTYFAYMDTVEEGAADLDVGVKIFKGLNVSRGLPVPVVVRFDYHGQVPGARDR
AVRHCQRVQTAIESRYPELFQQGLLHALLTVRDQDRHTPAEAVGSTIVFATGGGH-----------------
----------------------------------------------------------
>647673567/1-509 carboxysome shell carbonic anhydrase [Prochlorococcus marinus MIT9202]
MPLRGLAKAKNFTLGPTAPMKTFTENIHIQTKESNDLRNSGKSHKLTNNIQNENLYRYESKIKSDFDKIVPT
LKEIARIQHHENFISKAQIISRKNLEIDLPLHVLDKSWVKPLDMRALYAWCAFKQHEKLSDNFFNNDPLEGA
SGSRGAEDFEKFLLDCGIHLLDITPCSDGRLAHSVAYVMRIPFSSVRRRSHAGALFDIENTVNRWVKTEHKR
YRENIPNEPHKDTRYLKVVTYHFSSVDPLHQGCAAHGSNEELAAKEGRNKLYAFKEAVENSFCCGASVDLML
IGLDTDTDSLKIHLSASDGGIDLEKTISTLEIYNSTINFSEEDADREICQIISKQSSKDKLSGLEKFMYKLI
VNNISQIDYVKSFYNGSYEDIGHAERFIGVGIGFKEVHLRNLTYFAHLDTVEEGAPDLDVGVKIFTGLNVSQ
DLPIPIVIRFDYSGKVPGAKERAIKDCERVNNAISIRYKNLVDQGLLHTCSTIRDRDNIHSAQIIGMSLDKK
TEEAH-------------------------------------------------------------------
----------------------------------------------------------
>650128521/1-522 carboxysome shell polypeptide, CsoS3 [Synechococcus sp. CB0101 GCA_000179235.1]
MLRQRELANAARTGQSRSSRMKAAAPVVAPASTSSARRVRPVATQVVIKPAATGGLHPLTNGQANAALRAYE
ERTLGSFDHIVPVLKRLSALQHEPDFIAQAQRLALAELGHELPQPVLETAWTSQLDMRTLFAWCVFEAYEQT
SLTFFNDDPLAAQDGSNDAEAFNAFLLECGFHLLDITPCADGRLAHAIAYALRLPFSSVRRRSHAGAMFDVE
NTVDRWVKTEHRRYREGLPNPAHSDTRYLKVVVYHFSSKDPCHEGCAAHGSDDKAAAAQGLQRLKDFQQAVE
NSFCCGASVDLLLVGMDTDTDAIRVHVPGRDGSTDLETWLDAQAVYDATRNLTADQARTTIQELVHGAAAAT
PDAGMVQLIARLIEHNLSQIDYVRQYHGGSYSDFGHAERFIGVGIGFKEVHLRNLTYFAYMDTVEEGAPDLD
VGVKIFKGLNVSRGLPIPVVLRFDYHGAVPGARERAIAHCERVKRAIEARYSDLCAQGLLHTLLTVRDRDRH
VPAETVSSSITFNTGGGH------------------------------------------------------
----------------------------------------------------------
>651042196/1-523 carboxysome shell protein CsoS3 [Acidithiobacillus caldus SM-1]
MDTRKAFALRQARANGARQPAPIGMGMGRPTPSWFPSGAAHALAHGLEHAACPSLPERGCRHALVQPSENAR
LAEIEKSVKGSFDAIVPALKSMAALGRGPDFPEQAQQLARQELGFEFPQEVLERAWVRGPELGRLYAEGTFM
ALERAVCEFGARIQTELRAAQNLDAFLVDCGFHALNVSACADGRLKGLFPFILRLPDSPLVSRSAFAGTLFD
IEEDVRHWQAAELRRFREGYPTTADAQTRYLKIAVYHGSSVDPQHQGCAAHGSNLHAAIEAALERLYQFRMA
IENAFCCGASTDLLLIGVDTDTDAIRIHIPDAHGDLSPHRYVDNAELYRHTLGLDADQARLAVYEAIRAASA
SDGWGKGEGMPHDGMRRLIATLLINNMSQIEYVGEYYGGWYGDGGHAERFIGVGNGFQEVQVRNLAYYAHVD
TVEEGAADLDVGIKIFRKLNLEKGLPIPMALRYRFDSRVPGSRERVERKVQRMAAALRNRYASLVETDRLIL
WGGIQDLPLGSPMEEVDLR-----------------------------------------------------
----------------------------------------------------------
>2504637621/1-499 carboxysome shell carbonic anhydrase [gamma proteobacterium HIMB30]
MLQRSKSAQSSKLNRAPLGRPGARASVVSAVVEKQRGIHAITDVQDNAQLISYERSVKDSFDRIEPVLRQLV
AIQFEIDFASQAQEIADRELGFELPFDLLNAAWTNQLDIKALYAYCVFETYRRFCDHSIATSPLAMHSDSDF
DELLEECGLHAVDLTPCADGRLAHVIRSVLRLPPNKVRRKSYAGAVFDIDDNVQKWTEVELLRERAGLSTSI
SGSRYLKGVVYHFSTIDGQCEGCAAHGSKDDQAALAGRDALYAFREAIEHTHCCGASVDLLLIGVDTATDSI
RVHVPDENGDISLDSHLSSIELFEQTQNEPRDRAREQIQQAVARECPTTRSGLKRFVGALIENNLSQIELVK
AEFDGTYADIGHAERFIGVGVGFEEIQIRNLMYFAYLKTIEEGASDIDVGLKIFKSLNISRGLPAPIIVRFD
YHGSIPGARERAMNRCQQITEATIKRFPQHADGGSIHILKVVRDCQSESPIEIIDSSVPMTGIERKA-----
------------------------------------------------------------------------
----------------------------------------------------------
>2506727680/1-504 carboxysome shell carbonic anhydrase [Thioalkalivibrio paradoxus ARh 1]
MPGRRQSPRSLFWSQGPAPAPVPATSRRPTRPSFGRGGAARGLHPLTRGDENAYLFGYERRVKESFDNIVPV
LKRLSALQHEEDFETRAQAIARERLGYELPPEILGDAWVSQLDMRRLFAWCVFETYRRFCDEFFTDDPLGSD
DEDMFQSFLQDCGFHTLDVSPCADGRLAHVIRYVLRLPYRAVRRKSYAGALFDIEDSLQKWVETEMLRFREG
RPNTADAPTRYLKAVVYHYSSSDPDHEGCAAHGSDEQQAAQAGLERLLGFQQAVQNSFCCGASIDLLLIGMD
TDTDAIRVHVPGADGRIDPQAGVEAQELYAETARLPAAEAEARILERVQVSAEGVADGMARLAARLIANNLS
QIDYVRSYHDGRYADVGHAERFLGIGIGFEEIQLRNLTYFAYMDTVEEAAPDLDVGVKIGSRLNVTHGLPVP
VVVRYDYHGQVPGSRDRAVAHCERVNRALHSRYRDLSARGLLHTLQIVRDCNARGPIEALSCSVRGTPQGGH
------------------------------------------------------------------------
----------------------------------------------------------
>2506751870/1-527 carboxysome shell carbonic anhydrase [Thiothrix nivea JP2, DSM 5205]
MNTRNAYNIRSGNTQANRNILRRTGATAPVGLAVAKLAPLPVASDAPAKPHPACASLPAAVCRHPLTDGHMN
ARLAHCEDSVKGRFDMIAPTLKNIAGIPRGAGFAAQAREIAAQWLDYELPESLLDDAWISGPDMKALYAHCV
FSALKTSAAQFVDDIRRQVESVQDTRNFFLDCGFHAVDISACSDGRLKGMSRYILRLPISSFTRRKSYAGTL
FDVETDVHHWEETELRRFREGVPTTVDAGTRYLKIAVYHTSTSSSCHEGCAAHGSNERKAMEAALERLYQFR
EAIENSFCCGASTDLLLIGVDTDTDAIRVHVPDANGDLSTHRLIDNAELYRDTLHLSADEARLAVYEAIRKT
ALETDGWGAGKGEPHDGMRRLVANLLINNLSQIEYVADVYGGRYPDIGHAERFISVGDSFEEVQMRNVAYYA
RMETLEEGVADMDVGIKIFKGLNVKHGLPVPVAIHFRYNAKVPGSRERAVAKAQRVRDAIKTRYAELDKNGL
LFCHLSVQNQPTGSPIETVEDGL-------------------------------------------------
----------------------------------------------------------
>2507116286/1-554 carboxysome shell carbonic anhydrase [Thioflavicoccus mobilis 8321]
MQRQYRQSLSQATSLGRNRAIGTAPMRRPGAVGAEAGTPAASLWRHAAASASVRTADPTATAHASVGSAVRT
GPKAPDFRTASQTTHHVLARAEENARLNDYEQGVKTAFDSIVPTLKRISALQHEPDFESQAQAIARRELGFE
LPEDILADAWIDQLDMRHLYAGCTFATYHRFCDDFFTTDPLAVEDGEKNFNGGFEGFLQTCGFHTLDISPCA
DGRLAHLIRYVLRLPHRAVRRKSYAGALFDIENSVQKWVEVEMLRFRAGVPNTADAPTRYLKVVAYHYSSVD
PEHGGCAAHGSDTAKAASAGLERLLGFQQAIENSFCCGASIDLLLIGLDTDTDAIRVHVPDGEGAMALDRYV
DALELYAATARQDASRARHDIQDAVRQTSPGVAEGMARLIERLIENNFSQIAYVRDYHGDHYADIGHAERFI
GAGVGFEEIQLRNLMYFAYLDTVEEAASDLDVGIRIFTELNCRRGLPVPVVVRFDYHGQVPGARERAVTRCR
RVTEALQSRYRDLFGRGLLHVLQVVRDCNADAPIEILECTVNAERKAGGH----------------------
----------------------------------------------------------
>2507311742/1-554 carboxysome shell carbonic anhydrase [Synechococcus sp. KORDI-49]
MESVSDSTKTRDAALQRRRALTTAGKAAKLVQGSIGGGRVRTAVDQQRRTPQQQAVAQQPGWVRREKSQTSV
VPFNLSRSSLPLTHRQHPLTDSAGNARLQAYELEVKGRFDRIVPLLKRVSALQHEPDFIEQAQRLTRTELGF
DLPQHILERAWVRPLDMRALFAWCVFESHRLFSDRFFQDDPLDGASGSASSREFEQFLLDCGIHLLDVTPCA
DGRLAHTVAYALRIPFSAVRRRSHAGAMFDVENTVNRWVKTEHRRYREGMPNPATEPTRYLKVVTYHFSSLD
PEHQGCAAHGSNDELAASAGYQRLLDFREAVENSFCCGASVDLLLIGLDTDTDAIRVHPPSRDSEMVLDQWL
CARDLHAATASMSADQAMVQIAEAVESAAPGPMDPGMVTFLTRLIANNCSQIDYVQDLHGAPYPDAGHAERF
IGVGIGFKEVHLRNLTYFAHLDTVEEGAPDLDVGVKIFRGLNVSRDLPIPVVIRFDYSGRVPGARQRAIADC
TRVNQAIASRYSELVDQGLLHTCLTVRDRNQTAPAEVVGSTLAPPLQEAH----------------------
----------------------------------------------------------
>2507314453/1-581 carboxysome shell carbonic anhydrase [Synechococcus sp. KORDI-52]
MVRSKPLRGGRPQAPSAPTRRQLQQLSATSDSVQTTPEVEPSTRKAALDRRRALTTAGKAAQLAGGQVAGGR
LRSSKDVQRPSPSQPGWVRREKAATRAVPFNLSRSSLPITHRRHPLTDAAANARLQAYEQEIKGRFDRIVPL
LQQVSALQHETDFIPQAQRLCRAELGFDLPDHILQRAWVRPLDMRALFAWCVFESHRLFSDRFFQDDPLDAG
TGSAASREFEQFLLDCGIHLLDLTPCADGRLAHTVAYGLRIPFSAVRRRSHAGAMFDVENTVNRWVKTEHRR
YREGSPNPSTEPTRYLKVVTYHFSSLDPSHQGCAAHGSNDELAAAAGHQRLLDFREAVENSFCCGASVDLLL
IGLDTDTDAIRVHPPSRDSEMVLDRWLCARELHAATASMSADQAMAQIAEALESSAPGPMDAGMVSFLTRLL
ANNFSQIDYVQDLHGGTYPDAGHAERFIGVGIGFKEVHLRNLTYFAHLDTVEEGAPDLDVGVKIFKGLNVSR
DLPIPVVVRFDYSGRVPGARERAIADCQRVNRAIADRYAALVDEGLLHTCLTIRDRNQTAPAEVVGSTLDPQ
LPEAH-----------------------------------------------------
>2507317450/1-581 carboxysome shell carbonic anhydrase [Synechococcus sp. KORDI-100]
MVRSKPLRGGRPQAPSAPTRRQLQQLANSADHAQTTSDQETSTRSAALERRRALTTSGKAAQLDRGSVAGGR
IRSSSDAQRPAPSQPGWVRREKAATRAVPFNLSRTSLPITHRRHPLTDAAANGRLQSYEQEIKGRFDRIVPL
LQRVSSLQHETDFIPQAQRLCRTELGFDLPDHILQRAWVRPLDMRALFAWCVFESHRLFSDRFFQDDPLEAA
SGSAASREFEQFLLDCGIHLLDLTPCADGRLAHTVAYALRIPFSAVRRRSHAGAMFDVENTVNRWIKTEHRR
YREGTPNPSTDPTRYLKVVTYHFSSLDPSHQGCAAHGSNDELAAAAGHQRLLDFRESVENSFCCGASVDLLL
IGLDTDTDAIRVHPPGRDSEMVLDRWLCARELHAATASMTADQAMAQIAEAVESSAPAPMDAGMVAFLTRLI
ANNISQIDYVQDQHAGPYPDAGHAERFIGVGIGFKEVHLRNLTYFAHLDTVEEGAPDLDVGIKIFTGLNVAR
DLPIPIVVRFDYSGRVPGARERAIADCQRVDQAIAVRYDDLVKEGLLHTCLTIRDRNQTAPAEVVGSTLDPQ
LPEAH-----------------------------------------------------
>2507494302/1-634 carboxysome shell carbonic anhydrase [Synechococcus sp. WH 8016]
MVRSMPSRGGRPLSPSAPTRRQLQQRRAESSASSDSNQDQSKQADPNPPSARAASLERRRALTTSGKAAVLA
QGTLGAGRVRTSQDSRRSVPQQPAWVRRDQKSSNAPLSRSNRSTQSTTTLPTSKRSISNRQTSNRQTSNRQT
SNRQTSNRQTSNRQTSKRSVAHRLHPLTDRVANDHLRSYELEVKGRFERIVPVLQKISALQHHADFIDQAQL
LACRELGFDLPKHILERAWVRPLDMRALYAWCVFESHRVFSDCFFQKDPLAASSGSEAAKTFESFLLDCGFH
LLDVTPCADGRLAHSIAYALRIPFSSVRRRSHAGAMFDVENTVNRWVKTEHRRYREAIPNAGSQDTRYLKVV
TYHFSSLDPSHQGCAAHGSDDKLAASAGYQRLLDFRQAVENSFCCGASVDLLLIGLDTDTDAIRVHPPSSDS
STQLDRWVSAQDLYETTSTMSPDQALIQIAEAVESGAPGSMDSGMVSLITRLIANNISQIDYVTELHAGPYP
DAGHAERFIGVGIGFKEVHLRNLTYFAHLDTVEEGAPDLDVGVKIFKGLNVSRDLPIPVVIRFDYSSSVPGA
RERAISDCQRVDSAISNRYSDLVRDGLLHTCLTIRDRSQTAPAEVVGSTLDPDVQEAH
>2508550399/1-512 carboxysome shell carbonic anhydrase [Cyanobium gracile PCC 6307]
MPRRPAPTIRPLAPRAPRRRPDAPSGADLSRRLAAVRLGQGATGSPHPLTDHAANAALESYDRGVKDAFDRI
VPVLKRLSALQHEDDFVERAQALAQAELGFSLPLPILEKAWVSQLDMRSLFAWCVFETYEQTSDSFFRDDPL
RGQPGSAAAEDFNAFLLSCGFHLLDVTPCADGRLAHAIAFALRLPFSSIRRRPHAGALFDVENTVNRWVKTE
HRRYREGVPNPAHDDTRYLKVVLYHFSSLDPTHEGCAAHGSDDALAASCGRQRLIDFQQAVENSFCCGASVD
LLLLGIDTDTDAIRVHVPGMDGSTRLDQWLDAATVYEATRHLHPEEARRRIAELAEAAAASVPDPGMVRLIA
RLLEHNISQIDYVRRYHDGHYADAGHAERFIGVGIGFKEIHLRNLTYFAYMDTVEEGAPDMDVGVKIFKGLN
VSRGLPVPVVVRFDYNGKVPGARERAVRHAQRVQEAIENRYADLFAQGLLHALLTVRDQERHTPAEAVGSTI
SLTTAGGH----------------------------------------------------------------
----------------------------------------------------------
>2508717137/1-498 carboxysome shell carbonic anhydrase [Thiorhodovibrio sp. 970]
MSGGRPGTQKARLGGDLSSRQPAFNQRLHPLTDVNANARLFDYEARVKESFDRIVPVLKQVAAMQCEPRFEE
RALELIHSELGYELPHEEINHAWVSGLDMRRLFAMSVFKTYRRISDEFYTHDPLGGRDQQAFDSFLQDCGFH
LLDVTPCADGRLAHAISYVLRLPYAAVRRKSYAGSLFDVENTVQKWAETEMLRFREGRPNTADAPTRYLKTV
MYHFSSVDPAHQGCAAHGSDDELAARAGLERLQAFQQAIENTYCCGASVDLLLIGLDTDTDAIRVHVPDRDS
RIDLTRWVDGHKLYEITRGMAPEQARAHILELVRAHAAEQSRSTGGDAPAEGMLRLIAQLIENNISQIDYVR
AYHQGGYADIGHAERFIGAGIGFEEIQLRNLTYFAYLATVEEGAADMDVGIKIFSGLNVSRGLPVPVIVRYD
YHGGVPGARERAVAHCERIAAALKARYPKLCADGLLHCLRAVRDCDAGAPIEVVGCSLQTQAAAAH------
------------------------------------------------------------------------
----------------------------------------------------------
>2509050236/1-524 carboxysome shell carbonic anhydrase [Thiocapsa marina 5811, DSM 5653]
MAESVMPAPAKIEPTGKTRGQRMRPRPSPRPAGAAAERSARQTKRTVVAAAEARPNRGPSGHHPLTDLDGNA
RLQGYEERIKTAFDRIVPVLKQISALQHESDFERQAQSIARAELGFDLPEHMLADAWVTQLDLRRLFAWCVF
ETYRRMSDDFFANDPLGGRETGDFERFLQDCGFHQLDVTPCADGRLAHAISYVLRLPFGAVRRKPYAGGLFD
VENTVSKWGEVELGRFREGVPNTADAPTRYLKAVIYHYSSVDPHHQGCAAHGSNDAAAAQAALDRLLAFRQS
VENGFCCGASVSLLLIGMDTDTDAIRIHVPDGEGHMDLAQSIDAIKVHAITRDLEPGAARARVSELVKAHAP
TTADSGMLRLVARLIENNLSQIDYVREVHGGQYADVGHAERFMGVGIGFEEIQLRNLTYFAYLYTVEEGAAD
LDVGRKIFGGLNVSHGLPIPIVIRFDYHGGVPGARERAVTRCRRLDAALAGRFADLADRGLLHRLLVVRDSD
AGAGIEVVGSSLDAVTAGGH----------------------------------------------------
----------------------------------------------------------
>2509057885/1-550 carboxysome shell carbonic anhydrase [Ectothiorhodospira haloalkaliphila Imhoff 51/7, ATCC 51935]
MIRRHAHRDNLIWASGAGAAPSPAATVGDARQASPRKPGGWEPAPAAPRTEDTVSRPSVQDTAPLAPSRERR
PPHRARRHVPGTVTQPHPLTNRSTNEQLRTYEQGVRAAFDQIVPTLKQISALHCEPDFTQRAQQLAQRELGF
ELPNGILDDAWIAGLDLRRLYAWSLFETYRRMADDFFARDPLRGRETTAFDEFLQSCGFHLMDITPCADGRL
AHAISYVLRLPIGAVRRKSYAGTLFDVEETVEKWVEVEHQRFREGRPNTADTSTRYLKVVMYHFSSLDPEHQ
GCAAHGSDDGLAARAGLERLHHFRQAIENSFCCGASVALLLIGLDTDTDAIRVHLPDERGEMDLNQSVDAQA
LYDQTHNLTPEAARQGILEAVCAAAPDTADEGMVRLVARLVENNLSQIEYVRTLQGGGYPDAGHAERFMAVG
IGFEEIQLRNLTYFAYLHTVEEGAPDLDVGCRIFDGLNVSHGLPIPVVVRFDYHGRVPGARERAVERARRLD
RALADRFRVRVQQGLLHRMLVVRDCDAGSGLEVVSTSVDPQPAGGH--------------------------
----------------------------------------------------------
>2510116605/1-557 carboxysome shell carbonic anhydrase [Thiorhodococcus drewsii AZ1]
MKPNTKSRRRARAPMWSGVNAHPRPAAQPGSAVAAPVDATWWETPSSPIDARPDEALRDQAFGTERRRDEGP
RDETGQDGERQDDARREPGALHSLTRAEQNRQLWAYETRVKGAFAQIAPTLRAIAARQHAPDFERSAQESAR
AALGFALPDDALADAWVDRLDMRALFAHATFETFRAMSTDYFTADPLETQPQAQDFHDFLLRCGFHAMNVTP
CADGRLAHTISYVLRLPMGTVQRRSSAGALFDVEEALQRWEAVELRRFREGLPNLADAPTRYLKVAAYHYSS
RDPDHQGCAAHGSDTRAAASAGLAQLRAFRLAVENTHCCGASIATLLIGIDTDTDRLRIHLPNDAGEPDLDR
LIDAGGLYRTTVQLDPESARARIREAIAQPRDGGPAPQPGLQDLMARLIENNLSQIDYVRTYAGEHYPDAGH
QERFIGVGTDFEEVHLRNLTYFAFMRTLEEGAHNLDVGIEIFRRLNVAHGLPIPIVLRFHYRGQVPGARERA
VQRCARVAEAILKRYPDLAERGLIQTYWTLRDTSRAGPIDCVGSSLPSTWREA-------------------
----------------------------------------------------------
>2510273263/1-507 carboxysome shell carbonic anhydrase [Marichromatium purpuratum 984]
MVATRTSPRPSRVARRRAPLWRAAPPRQSLASTAPVSAVSSAAASVPRSQGGDNRRLGDYERRVRQAFAAIE
PALRQIAALPQDAEFVRRAQHEARSRLGFELPVSVLERAWVGGLDMRALFAHASFATVRAFSDDYFLNDPLG
MGARTAEFERFLLECGFHEMNLTPCSDGRLAHVIGYVLRLPMGVVRRKAHAGALFDIEEAVRRWTETELRRH
REGVPNTAEAPTRYLKVVAYHYSSRDPAHQGCAAHGSDDARAAAAGLAQLRAFREAIENSYCCGASIDILLI
GIDTDTDRIRVHLPDAVGEPALERHLDSGPLHAETRGLGLQAARDHICAAVASVGGVSPPAEGMQRLVARLL
EHNLEQLDHVAAEYDGHYADAGHQERFIGVGGDLAEVQLRNLTFFAFMRTLEEGAADLDIGIGIFRRLNLER
GLPIPVVVRFDYPGRVPGARARAVERCARVAEAIARRYPELVAQGLLHTWSTVRDSDHGGRIESVGGSLSEW
EGL---------------------------------------------------------------------
----------------------------------------------------------
>2510445633/1-536 carboxysome shell carbonic anhydrase [Acidithiobacillus ferrivorans SS3]
MNTRNRPGRHLSPQPGANRPPYGLGTPASALQARPPSRAFASHELLHSPMHAANPACAMDQGRPCRHPLSNE
SENRRLLAHEQAIKGHFAAIIPALKRLAAQQHEADFPERAQRLADADLGFTLPAGILEDAWIAKLDMRALYG
ACVMHTIRLMAEQTQVAPPLQNSDEMSSFLLDCGYHAVDITPCSDGRLKGLIRYILRLPDDAVRSRKAYAGA
MFDVEANVKRWIETELMRYREGHPVPADAGTRYLKIVVYHWSSSDPAHEGCAAHHSNERDAAEAGLGRLREF
RQAIENSFCCGASVDTLLIGVDTDTDGIKVHVPDADGEMSLYRWVSNLTLYKETLNEDASTARLKVYQAIQA
ASATDGWGMGNGEPHEGMRRLIATLLINNLSQIEYVCGNWEGRYPDIGHNERFISVGDGFEEFQVRNLAYFV
YLHTVEEGGPDLDVGIQIFNRINVLHGLPVPVAIHFRYDRRVPGSRERTVEHCQRVRAAIESRYAELHRQGL
LVCGMTVQDKPSGSPIEALAADDGASALRSAR----------------------------------------
----------------------------------------------------------
>2510787997/1-506 carboxysome shell carbonic anhydrase [Acidithiobacillus thiooxidans ATCC 19377]
MPDSMPMPMARQFSQAVHVQVPQQADGKPAVHPACASLPAHQCHHALVNKTENDRLARFESSIKRRFDEIVP
VLKEVAALGASRDFTEQANRLAEQHLGHPFPEGVLERSWIHGVDVPTLYSSSIFSALAAGVEQFSQRIHQEV
ADAQSLDALLVDCGFHAINVSACADGRLKGLFTYILRLPASDLLRYSTFAGTLFDVEDDILDWQAAELRRFR
EGYPSTSDSGTRYLKVAVYHRSSLDPLHQGCAAHQSNEKLAMEAALERLQQFRHGIENAFCCGASTDILLIG
LDTDTDAIRIHVPDSHGDLSLFRSVDNAELYKKTLGMNADQARLAIYEAIANVSDVGGWGQGDGKPHDGMRR
LIANLLINNLSQIEYVIENFGGWYPDRGHGERFMSIGDGFQELQVRNLSYYAHLDTVEEGAADLDVGVKIFR
HLNVEQGLPIPMAINYRYDANVPGHRERIIIKLQRVAAAIQARYSDLLSEGMLYLHGSVQNQKLGSPLEEVP
LT----------------------------------------------------------------------
----------------------------------------------------------
>2515665332/1-518 carboxysome shell carbonic anhydrase [Lamprocystis purpurea DSM 4197]
MNTRNAYALRARKATGTRPAAAAAVASSAPPARSVPVVDAGASASVGGSSALGSHALTDRAANARLAYCEES
VKGRFDAIVPALQAIAGLPRDADFPERAQALAQARLGYALPAAVLASAWIAGPDLRALFAHCTFGALRAAIA
QFTQDLLAQRETARDASNFFLECGFHAVDISPCADGRLKGLLRYILRLPLSSFTWHKAYAGALFDIETDVRH
WMAAELRRYREGVPSTADANTRYLKVAVYHISSSAPGHEGCAAHGSNEHRAIDAALERLNQFRQAIENSFCC
GAGTDLLLIGVDTDTDAIRIHTPDAQGALNAYRYVDNAQVFRDTQGLSADQARLAVHEAIRAAAATTGWGAG
TGEPHEGMRRLIANLLINNLSQIDYVQELYDGCYPDVGHAERYISVGDGFEEVQLRNISYYSHLHTVEEGAA
HLDVGIKIFKGLNLKRGLPIPVAVHYRYDSQVPGARERTIEKVRRVAAAIGARYPDLSGQGLLICQLSVQDR
PAGSPLELVDGGTL----------------------------------------------------------
----------------------------------------------------------
>2517172588/1-581 carboxysome shell carbonic anhydrase [Synechococcus sp. CC9616]
MVRSKPLRGGRPQAPSAPTRRQLQQLANSDDHAQTTQDTESSTRQAALERRRALTTSGKAAQLDHGSVAGGR
IRSSKDAQRPAPSQPAWVRREKAVTRAVPFNLSRTSLPITHRRHPLTDAAANGRLQAYEQEIKGRFDRIVPL
LKQVSALQHETDFIPQAQRLCRAELGFDLPDHILQRAWVRPLDMRALFAWCVFESHRLFSDRFFQDDPLEAS
SGSAASRGFEQFLLDCGIHLLDLTPCADGRLAHTVAYALRIPFSAVRRRSHAGAMFDVENTVNRWVKTEHRR
YREGNPNPSTEPTRYLKVVTYHFSSLDPSHQGCAAHGSNDELAAAAGHQRLLDFREAVENSFCCGASVDLLL
IGLDTDTDAIRVHPPSRDSEMMLDRWLCARELHAATASMTADQAMAQIAEAVESSAPAPMDEGMVAFLSRLL
ANNFSQIDYVQELHGGPYPDAGHAERFIGVGIGFKEVHLRNLTYFAHLDTVEEGAPDLDVGVKIFRGLNVSR
DLPIPVVVRFDYSGRVPGARERAIADCQRVNQAIADRYSSLVDEGLLHTCLTIRDRNQTAPAEVVGSTLDPQ
LPEAH-----------------------------------------------------
>2517375722/1-505 carboxysome shell carbonic anhydrase [Thiomicrorhabdus sp. Kp2]
MLNAKTREKSLFWRTYPLPANVVKQIQGEASEGLNKASNDGKPGVHALVNASQNAQLRDYEVRIKAGFDEIK
SVVQHLIVQQKRNDFEQWAQQTIKQKLGITLSQKQVEESLSQKFDSNVLYGQCVFNQFMSMSKEFFEQDPLH
GQNKLQAERLFKDAGFHAVGVAPCADGRLAHIISYVLRLPYSVTRRKAHAGALFDVSESVRNWVFIEHSRFR
DGIPNSSEEPTKYLKIAVYHYSKSDPHHQGCAAHGSDDAKAAEAALTKLKDFRQAIENRFGCGSTVQTLLIG
MNTDDDSLKIHVPNQQGKVCLKRFVETDALFQQTTNMNSEQARIKIEQAVEQCNPELGSTAPVESMNKLIAW
FIENNFSQIAYVQEYENGCYSDIGHAERFIGIGNGFEEVQLRNLTYYSYLDTVEEGLNDVNVGIKIFTGLNL
KNGWPIPIIIRCDYDGRVPGSKDRAEDKARRIEQALHDRYTDLSANGQLQTLCTLRDNTGNQPAEKLPGLVI
L-----------------------------------------------------------------------
----------------------------------------------------------
>2517748844/1-518 carboxysome shell carbonic anhydrase [Thioalkalivibrio sp. ALE25]
MVRGRRKNSTPGSRFAKSRAVAARAAAPAPAAPVSAVPPAAPTGSSGMEATRELRPGHPLADVAMNERLHAF
ERGFRERFAQLVPVLREVHALQHERDFEERAQAIVQEQLGYRLPEKALEDAWINDLDTRELYLHGTFELFDQ
VVNEYWAGRDDLVAEAESAIAYFLDCDFHEVDISPCSDGRLLGLRRFILRLPDLAVRVKSYAGAQFDIEEDV
RHWTKRELLRFREGRPTTADVPSRYLKIAAYHYSGADPLHQGCAAHGNSERDAADGALHQLRAFRQAIENTY
CCGASVDTLLIGVDTDTDAVKIHIPDADTRMSLYRFVDSAQLYRETQGLDEQAASLRVYQAIQDAIHQQGWG
RGNGAPHEGMLRLISRLLLNNISQLDYVARYHGGHYADVGHRERVIIVGQEIEEMQVRNFAYFAHLETMEEG
SEGTDVGVNKIFRKLNVERGLPVPVVIHYRYDRKVPGSRERVEARCRRIRDQIMDRYRDLAEKGLIGCHMVI
RDKRSGSRLEPLAA----------------------------------------------------------
----------------------------------------------------------
>2517784704/1-522 carboxysome shell carbonic anhydrase [Thioalkalivibrio sp. ALJ3]
MVRRGRRKTSPFGTRYATPRGSAARAPAAQASTGVASQPLVSAVPPKAAAALETPAGLKPGHPLADVADNER
LYAFESGFRDRFANLVPVLKEVHALQHERDFEEKAQRIVEDNLGYRLPERVLEDAWINDLDTRELYLHGTFE
LFDQLVNEYWAGRDDLVDEAERAIAYFLDCDFHEVDISPCSDGRLLSLRRFILRLPDLAVRVKSYAGAQFDI
EEDVRHWTKRELLRFREGRPTTADVPSRYLKIAAYHYSSADPHHQGCAAHGNSERDAADAALRQLRAFRQAI
ENTYCCGASVDTLLIGVDTDTDAVKIHIPDAETRMSLYRFVDSAKLYRETQDQDAHNAELRVYQAIQDAIHQ
QGWGHGNGAPHEGMLRLISRLLLNNISQLDYVARYHNGHYADVGHRERVIIVGQEVEEMQVRNFAYFAHLET
MEEGAHGMDVGVNKIFRQLNVERGLPVPVVIHYRYDRKVPGSRERVEARCRRIRDQIMARYRELAEKGLIGC
HMVIRDKRSGSQLEPLAG------------------------------------------------------
----------------------------------------------------------
>2517787178/1-514 carboxysome shell carbonic anhydrase [Thioalkalivibrio sp. ALJ6]
MVRGRRKNSPFGSRFVKPRVGAARSTVTEPGPVAPVPAPSVPRTEAVGELRPGHPLADAAMNDRLHAFEQGF
RERFAQLVPVLKEVHALQHERDFQERAQRIVLDRLGYQLPEKALEDAWINDLDTRELYLHGTFELFDQVVNE
YWAGRDDLVAEAESAIAYFLDCDFHEVDISPCSDGRLLGLRRFILRLPDLAVRVKSYAGAQFDIEEDVRHWT
KRELLRFREGRPTTADVPSRYLKIAAYHYSGADPLHQGCAAHGNSERDAADGALHQLRAFRQAIENTYCCGA
SVDTLLIGVDTDTDAVKIHIPDGDTRMSLYRFVDSAALYRETQGLDEQSASLRVYQAIQDAIHQQGWGRGNG
APHEGMLRLISRLLLNNISQLEYVARYHGGHYADVGHRERVIIVGQEIEEMQVRNFAYFAHLETMEEGSDGI
DVGVNKIFRKLNVERGLPVPVVIHYRYDRKVPGSRERVEARCRRIRRTIMERYRDLAEKGLIGCHMVIRDKR
SGSRLEPLVA--------------------------------------------------------------
----------------------------------------------------------
>2517794879/1-471 carboxysome shell carbonic anhydrase [Thioalkalivibrio sp. ALJ11]
MDVPSVLKPGHPLADVADNERLYAFESGFRDRFANLVPVLKEVHALQHERDFEEKAQRIVEDNLGYRLPERV
LEDAWINDLDTRELYLHGTFELFDQLVNEYWAGRDDLVDEAERAIAYFLDCDFHEVDISPCSDGRLLSLRRF
ILRLPDLAVRVKSYAGAQFDIEEDVRHWTKRELLRFREGRPTTADVPSRYLKIAAYHYSSADPHHQGCAAHG
NSERDAADAALRQLRAFRQAIENTYCCGASVDTLLIGVDTDTDAVKIHIPDADTRMSLYRFVDSAKVYRETQ
DLDGRDAELRVYQAIQDAIHQQGWGHGNGGPHEGMLRLISRLLLNNISQLDYVARYHNGHYADVGHRERVII
VGQEVEEMQVRNFAYFAHLETMEEGAHGMDVGVNKIFRQLNVERGLPVPVVIHYRYDRKVPGSRERVEARCR
RIRDQIMARYRELAEKGLIGCHMVIRDKRSGSQLEPLAG---------------------------------
------------------------------------------------------------------------
----------------------------------------------------------
>2517799734/1-518 carboxysome shell carbonic anhydrase [Thioalkalivibrio sp. ALJ16]
MVRGRRKSSALGSRFAKTRAVAARNSAAVSTAPTALVSPVPAGDTTSAGDPRELLPGHPLADVAMNERLHAF
EQGFRDRFAELVPVLKEVHALQHEMDFERRAQAIVEQRLGYRLPEKALEDAWINDLDTRELYLHGTFELFDQ
VVNEYWAGRDDLVAEAESAIAYFLDCDFHEVDISPCSDGRLLGLRRFILRLPDLAVRVRSYAGAQFDIEEDV
RHWTKRELLRFREGRPTTADVPSRYLKIAAYHYSGADPMHQGCAAHGNNERDAADGALHQLRAFRQAIENTY
CCGASVDTLLIGVDTDTDSVKIHIPDADTRMSLYRFVDSAQVYRETQGMDEQAASLRVYQAIQDAIHQQGWG
RGNGAPHEGMLRLISRLLLNNISQLDYVARYHGGHYADVGHRERVIIVGQEIEEMQVRNFAYFAHLETMEEG
AKGMDVGVNKIFRKLNVERGLPVPVVIHYRYDRKVPGSRERVEARCRRIRNTIMDRYRDLAEKGLIGCHMVI
RDKRSGSRLEPLAA----------------------------------------------------------
----------------------------------------------------------
>2518172183/1-495 carboxysome shell carbonic anhydrase [Thioalkalivibrio sp. ALJ4]
MAQGANSAAAQPLVSAVPPKAPAPMDVPSVLKPGHPLADVADNERLYAFESGFRDRFANLVPVLKEVHALQH
ERDFEEKAQRIVEDNLGYRLPERVLEDAWINDLDTRELYLHGTFELFDQLVNEYWAGRDDLVDEAERAIAYF
LDCDFHEVDISPCSDGRLLSLRRFILRLPDLAVRVKSYAGAQFDIEEDVRHWTKRELLRFREGRPTTADVPS
RYLKIAAYHYSSADPHHQGCAAHGNSERDAADAALRQLRAFRQAIENTYCCGASVDTLLIGVDTDTDAVKIH
IPDADTRMSLYRFVDSAKVYRETQDLDGRDAELRVYQAIQDAIHQQGWGHGNGGPHEGMLRLISRLLLNNIS
QLDYVARYHNGHYADVGHRERVIIVGQEVEEMQVRNFAYFAHLETMEEGAHGMDVGVNKIFRQLNVERGLPV
PVVIHYRYDRKVPGSRERVEARCRRIRDQIMARYRELAEKGLIGCHMVIRDKRSGSQLEPLAG---------
------------------------------------------------------------------------
----------------------------------------------------------
>2518265324/1-515 carboxysome shell carbonic anhydrase [Hydrogenovibrio halophilus DSM 15072]
MSPGRVRQRSMFWRKVPAPGQTRTAPGLVKNASVDAPGVPQAVGRSDHPLVDARRNQLLRDYEVGTKTGFDQ
LETTLKRLAGWQTQDDFVIRAQALAESEFGWPWPEALLTDAWKTGLNVKALYAYGIFKQFERLSQDFYQRDP
LKDDREAVARQAFMAAGFHAVGIAPCADGRLAHTVSYVLRLPYAMVRRKAHAGVMFDVSESVRHWVFVEHDR
FREGVPNPATESTRYLKIAVYHYSDKDPTHQGCAAHGSDEKKAAAAALQKLEDFQQAIENRFGCGSRVEPML
LGLNTDNDSLKVHLPNQDGRLCLARYIKTETLFDQTAGWSAEQARAYLKEALVAQAEQAGSTPPRASMRDLL
VWLMAQNFSQIAYVRQFEKGLYPDIGHAERFIGLGNGFEEVQLRNLSYYGFLDTLEEGAADVDVGIKIFKGL
NVGKGLPVPVVIRCDYDGRVPGSRTRALEKAKRIEQALHQRYSDLSNSGDLTSLCTLRDHQRAVPCEVVTMR
LSPTWAEQYEV-------------------------------------------------------------
----------------------------------------------------------
>2518369117/1-521 carboxysome shell carbonic anhydrase [Thioalkalivibrio sp. AKL11]
MVRRGRRKTSPLGARYAKPRGSAVRSSATPVVAQAPQVPVSPVPPIASRPVEPAATLKPGHALADLADNERL
YAFESGFRDRFANLVPVLKEVHSLQHERDFEEKAQRIVEENLGYRLPERVLEDAWINDLDTRELYLHGTFEL
FDQLVNEYWAGRDDLVDEAERAIAYFLDCDFHEVDISPCSDGRLLSLRRFILRLPDLAVRVKSYAGAQFDIE
EDVRHWTKRELLRFREGRPTTADVPSRYLKIAAYHYSSADPHHQGCAAHGNSERDAADAALRQLRAFRQAIE
NTYCCGASVDTLLIGVDTDTDAVKIHIPDADTRMSLYRFVDSAKLYRETQELDAHNAELRVYQAIQDAIHQQ
GWGHGNGAPHEGMLRLISRLLLNNISQLDYVARYHNGHYADVGHRERVIIVGQEVEEMQVRNFAYFAHLETM
EEGAHGMDVGVNKIFRQLNVERGLPVPVVIHYRYDRKVPGSRERVEARCRRIRDQIMARYRELAEKGLIGCH
MVIRDKRSGSQLEPLAG-------------------------------------------------------
----------------------------------------------------------
>2518370869/1-515 carboxysome shell carbonic anhydrase [Thioalkalivibrio sp. AKL12]
MVRGRRKNSSMGSRFAKSRIAAARAAAPSTAGPVSAVPACGSSSPDMTRELTAGHALADVPMNERLHAFEQG
FRERFAQLVPVLKEVHALQHERDFEARAQAIVEERLGYQLPQKALEDAWINDLDTRELYLHGTFELFDQVVN
EYWAGRDDLVAEADSAIAYFLDCDFHEVDISPCSDGRLLGLRRFILRLPDLAVRVKSYAGAQFDIEEDVRHW
TKRELLRFREGRPTTADVPSRYLKIAAYHYSGADPLHQGCAAHGNSERDAADGALHQLRAFRQAIENTYCCG
ASVDTLLIGVDTDTDAIKIHIPDADTRMSLYRFVESAELYRATQGLDEQTASLRVYQAIQDAIHQQGWGRGN
GAPHEGMLRLISRLLLSNISQLDYVARYHGGHYADVGHRERVIIVGQEIEEMQVRNFAYFAHLETMEEGAEG
MDVGVNKIFRKLNVERGLPVPVVVHYRYDRKVPGSRERVEARCRRIRNTIMDRYRDLAEKGLIGCHMVIRDK
RSGSRLEPLAA-------------------------------------------------------------
----------------------------------------------------------
>2518386186/1-524 carboxysome shell carbonic anhydrase [Thioalkalivibrio sp. ALJ24]
MVVRRRRKPTSLRPRGSVSARGVAAAPRADRVASAGAEPVAGPELGEVGRYAPVDSGGGVRPGHPLADMRGN
ERLHAFEQGFRDRFAELVPVLREIHAMQHEKDFAERAQSVAEGRLGIRLPEQVLEDAWINHLDTRRLYLEGS
FRLFDRMVNEYWAGRDDLVAEAEAAIAWFLDCDFHEVDISPCSDGRLLGLRRFILRLPDMAVRVKSYAGALF
DIEEDVRHWTKRELMRFREGRPTTADVPSRYLKVAAYHYSSADPDHQGCTAHASCEREAADAALRQLRAFRQ
AVENTYCCGASVDTLLIGVDTDTDAIKVHVPDAETRMSLYRFVDSAALYRETQHMNEQDASLALYRAIQDTV
HQQGWGTGNGAPHEGMLRFISRLLMNNLSQLDYVARYHGGHYADVGHRERMIIVGQEVEEMQVRNFAYIAHL
DTMEEGAESMDVGVNKVFRKLNVERGLPVPVVVHFRYDRKVPGSRERVEARCRRVRDEIMRRYRDLAEKGLI
GCHMVIRDKRSGSQLEPLEA----------------------------------------------------
----------------------------------------------------------
>2518632307/1-524 carboxysome shell carbonic anhydrase [Thioalkalivibrio sp. ALgr5]
MVVRRRRKTSPLRPRGSVTGRPGASAPRSDHTPAVGPDSSVAPALGEVGRYAPVDTGGGVRPGHPLADERGN
ERLHAFEQGFRDRFSELVPVLREIHSLQHEKGFSERAQSLAERQLGIRLPEQVLEDAWINHLDTRRLYLEGS
FRLFDRLVNEYWSGRDDLAAEAESAIAWFLDCDFHEVDISPCSDGRLLGLRRFILRLPDMAVRVKSYAGALF
DIEEDVRHWTKRELLRFREGRPTTADVPSRYLKVAAYHYSSADPNHQGCTAHASCEREAADAALRQLRAFRQ
AVENTYCCGASVDTLLIGVDTDTDAIKVHVPDGETRMSLYRFVDSAALYRETQGMNEQDASLAVYRAIQDTV
HQQGWGTGNGAPHEGMLRFISRLLMNNLSQLDYVARYHGGHYADVGHRERMIIVGQEVEEMQVRNFAYIAHL
DTMEEGAESMDVGVNKVFRKLNVERGLPVPVVVHFRYDRKVPGSRERVEARCRRVRDEIMKRYRDLSEKGLI
GCHMVIRDKRSGSQLEPLEA----------------------------------------------------
----------------------------------------------------------
>2519140190/1-524 carboxysome shell carbonic anhydrase [Thioalkalivibrio sp. ALE18]
MVVRRRRKPTSLRPRGNVSGRGSASAPQAQPAPLVGTEPAGGPELGEVGRYAPVDDGSGVRPGHPLADVRGN
ERLQGFEQGFRDRFAALIPVLREIHAMQHEKDFAERAQSVAERRLGVSLPRQVLEDAWINHLDTRRLYLEGS
FRLFDRMVNEYWAGRDDLVAEAESAIAWFLDCDFHEVDISPCSDGRLLGLRRFILRLPDMAVRVKSYAGALF
DIEEDVRHWTKRELLRFREGRPTTADVPSRYLKVAAYHYSSADPDHQGCTAHASCEREAADAALRQLRAFRQ
AVENTYCCGASVDTLLIGVDTDTDAIKVHVPDGETRMSLYRFVDSAALYRETQDMNEQDASLAVYRAIQDTV
HQQGWGTGNGAPHEGMLRFISRLLMNNLSQLDYVARYHGGHYADVGHRERMIIVGQEVEEMQVRNFAYIAHL
DTMEEGAESMDVGVNKVFRKLNVERGLPVPVVVHFRYDRKVPGSRERVEARCRRVRDEIMKRYRDLSEKGLI
GCHMVIRDKRSGSQLEPLEA----------------------------------------------------
----------------------------------------------------------
>2519192125/1-522 carboxysome shell carbonic anhydrase [Thioalkalivibrio sp. ALJ12]
MVRRGRRKTSAFGTRYATPRGSAVRSPVAQGANSAAAQPLVSAVPPKAPAPMDVPSVLKPGHPLADVADNER
LYAFESGFRDRFANLVPVLKEVHALQHERDFEEKAQRIVEDNLGYRLPERVLEDAWINDLDTRELYLHGTFE
LFDQLVNEYWAGRDDLVDEAERAIAYFLDCDFHEVDISPCSDGRLLSLRRFILRLPDLAVRVKSYAGAQFDI
EEDVRHWTKRELLRFREGRPTTADVPSRYLKIAAYHYSSADPHHQGCAAHGNSERDAADAALRQLRAFRQAI
ENTYCCGASVDTLLIGVDTDTDAVKIHIPDADTRMSLYRFVDSAKVYRETQDLDGRDAELRVYQAIQDAIHQ
QGWGHGNGGPHEGMLRLISRLLLNNISQLDYVARYHNGHYADVGHRERVIIVGQEVEEMQVRNFAYFAHLET
MEEGAHGMDVGVNKIFRQLNVERGLPVPVVIHYRYDRKVPGSRERVEARCRRIRDQIMARYRELAEKGLIGC
HMVIRDKRSGSQLEPLAG------------------------------------------------------
----------------------------------------------------------
>2519958638/1-521 carboxysome shell carbonic anhydrase [Thioalkalivibrio sp. ARh4]
MRRGRRKTSAFGTRYATPRGSAVRSPVAQGANSAAAQPLVSAVPPKAPAPMDVPSVLKPGHPLADVADNERL
YAFESGFRDRFANLVPVLKEVHALQHERDFEEKAQRIVEDNLGYRLPERVLEDAWINDLDTRELYLHGTFEL
FDQLVNEYWAGRDDLVDEAERAIAYFLDCDFHEVDISPCSDGRLLSLRRFILRLPDLAVRVKSYAGAQFDIE
EDVRHWTKRELLRFREGRPTTADVPSRYLKIAAYHYSSADPHHQGCAAHGNSERDAADAALRQLRAFRQAIE
NTYCCGASVDTLLIGVDTDTDAVKIHIPDADTRMSLYRFVDSAKVYRETQDLDGRDAELRVYQAIQDAIHQQ
GWGHGNGGPHEGMLRLISRLLLNNISQLDYVARYHNGHYADVGHRERVIIVGQEVEEMQVRNFAYFAHLETM
EEGAHGMDVGVNKIFRQLNVERGLPVPVVIHYRYDRKVPGSRERVEARCRRIRDQIMARYRELAEKGLIGCH
MVIRDKRSGSQLEPLAG-------------------------------------------------------
----------------------------------------------------------
>2520433393/1-524 carboxysome shell carbonic anhydrase [Thioalkalivibrio sp. ALSr1]
MVVRRRRKPTSLRPRGSVSGRGVASAPQMDRAAAAGMEAATGPELGEIGRYAPVDGGSGVRPGHPLADVAGN
ERLQAFEQGFRDRFAELVPVLREIHAMQHEKDFAQRAQSVAERRLGIRLPGQVLEDAWINHLDTRRLYLEGS
FRLFDRMVNEYWAGRDDLVAEAESAIAWFLDCDFHEVDISPCSDGRLLGLRRFILRLPDMAVRVKSYAGALF
DIEEDVRHWTKRELLRFREGRPTTADVPSRYLKVAAYHYSSADPEHQGCTAHASCEREAADAALRQLRAFRQ
AVENTYCCGASVDTLLIGVDTDTDAIKVHVPDGETRMSLYRFVDSAALYRETQGMNEQDASLAVYRAIQDTV
HQQGWGTGNGAPHEGMLRFISRLLMNNLSQLDYVARYHGGHYADVGHRERMMIVGQEVEEMQVRNFAYIAHL
DTMEEGAESMDVGVNKVFRKLNVERGLPVPVVVHFRYDRKVPGSRERVEARCRRVRDEIMKRYRDLSEKGLI
GCHMVIRDKRSGAQLEPLEA----------------------------------------------------
----------------------------------------------------------
>2520435623/1-522 carboxysome shell carbonic anhydrase [Thioalkalivibrio sp. ALJT]
MVRGRRKSNALGSRFAKARALAASKSAAVAAVTAPQPAPALAPRAAGGSGAAHRGRDLLPGHALADVAANER
LHAFEQGFRDRFSELVPVLKEVHSLQHEVDFEQRAQAVVEQRLGYRLPEKALEDAWINDLDTRELYLHGTFE
LFDQVVNEYWAGRDDLIAEAESAIAYFLDCDFHEVDISPCSDGRLLGLRRFILRLPDLAVRVRSYAGAQFDI
EEDVRHWTKRELLRFREGRPTTADVPSRYLKIAAYHYSSADPTHQGCTAHGSNERDAADGALHQLRAFRQAI
ENTYCCGASVDTLLIGVDTDTDAIKIHIPDADTRMSLYRFVDSADVYRATQGLDEQTASLRVYQTIQEAIHQ
QGWGRGNGAPHEGMLRLISRLLLNNISQLDYVARYHGGHYADVGHRERVIIVGQEIEEMQVRNFAYFAHLET
MEEGSEGMDVGVNKIFRKLNVERGLPVPVVVHYRYDRKVPGSRDRAEARCRRIRNTIMDRYRDLAEKGLIGC
HMVIRDKRSGSRLETLAA------------------------------------------------------
----------------------------------------------------------
>2520489514/1-521 carboxysome shell carbonic anhydrase [Thioalkalivibrio thiocyanoxidans ARh2]
MVRRGRRKTSPFGTRYATPRGSAVRSPATPGSSTGTAQPLVSAVPPKAKAPVEPTVLKPGHPLADVADNERL
YAFESGFRDRFANLVPVLKEVHALQHERDFEEKAQRIVEDNLGYRLPERVLEDAWINDLDTRELYLHGTFEL
FDQLVNEYWAGRDDLVDEAERAIAYFLDCDFHEVDISPCSDGRLLSLRRFILRLPDLAVRVKSYAGAQFDIE
EDVRHWTKRELLRFREGRPTTADVPSRYLKIAAYHYSSADPHHQGCAAHGNSERDAADAALRQLRAFRQAIE
NTYCCGASVDTLLIGVDTDTDAVKIHIPDADTRMSLYRFVDSAKVYRETQDLNGRDAELRVYQAIQDAIHQQ
GWGHGNGGPHEGMLRLISRLLLNNISQLDYVARYHNGHYADVGHRERVIIVGQEVEEMQVRNFAYFAHLETM
EEGAHGMDVGVNKIFRQLNVERGLPVPVVIHYRYDRKVPGSRERVEARCRRIRDQIMARYRELAEKGLIGCH
MVIRDKRSGSQLEPLAG-------------------------------------------------------
----------------------------------------------------------
>2520554809/1-524 carboxysome shell carbonic anhydrase [Thioalkalivibrio sp. ALE11]
MVVRRRRKPTSLRPRGSVSGRGAVSGSPAQRAPLVGTESEAGPELGEVGRYAPVDDGSGVRPGHPLADVRGN
ERLQAFEQGFRDRFADLIPVLREIHAMQHEKDFAERAQSLAERRLGVRLPRQVLEDAWINHLDTRRLYLDGS
FRLFDRMVNEYWAGRDDLVAEAESAIAWFLDCDFHEVDISPCSDGRLLGLRRFILRLPDMAVRVKSYAGALF
DIEEDVRHWTKRELLRFREGRPTTADVPSRYLKVAAYHYSSADPDHQGCTAHASCEREAADAALRQLRAFRQ
AVENTYCCGASVDTLLIGVDTDTDAIKVHVPDGDTRMSLYRFVDSAALYRETQDMNEQDASLAVYRAIQDTV
HQQGWGTGNGAPHEGMLRFISRLLMNNLSQLDYVARYHGGHYADVGHRERMIIVGQEVEEMQVRNFAYIAHL
DTMEEGAESMDVGVNKVFRKLNVERGLPVPVVVHFRYDRKVPGSRERVEARCRRVRDEIMKRYRDLSEKGLI
GCHMVIRDKRSGSQLEPLEA----------------------------------------------------
----------------------------------------------------------
>2521835159/1-517 carboxysome shell carbonic anhydrase [Thioalkalivibrio sp. ALE14]
MVRGRRKNSPLGSRFAKSRAVAARAASPAPSAPVSAVPPAKSGASDSDLTRELQPGHPLADVAMNERLHAFE
RGFRERFAQLVPVLKEVHALQHERDFEERAQAIVQEQLGYRLPEKALEDAWINDLDTRELYLHGTFELFDQV
VNEYWAGRDDLVAEAESAIAYFLDCDFHEVDISPCSDGRLLGLRRFILRLPDLAVRVKSYAGAQFDIEEDVR
HWTKRELLRFREGRPTTADVPSRYLKIAAYHYSGADPLHQGCAAHGNNERDAADGALHQLRAFRQAIENTYC
CGASVDTLLIGVDTDTDAVKIHIPDADTRMSLYRFVDSAELYRATQGLDEQAASLRVYQAIQDAIHQQGWGR
GNGAPHEGMLRLISRLLLNNISQLDYVARYHGGHYADVGHRERVIIVGQEIEEMQVRNFAYFAHLETMEEGS
EGTDVGVNKIFRKLNVERGLPVPVVIHYRYDRKVPGSRERVEARCRRIRDQIMDRYRDLAEKGLIGCHMVIR
DKRSGSRLEPLAA-----------------------------------------------------------
----------------------------------------------------------
>2521966044/1-462 carboxysome shell carbonic anhydrase [Thioalkalivibrio nitratireducens DSM 14787]
MHPLTQGDENAYLFAYERRVKDSFDTIVPVLKRLSGLQHEENFEMRAQAIAREQLGFELPPEILGDAWVTQL
DMRRLFAWCVFETYRRFCDEFFTDDPLGSGDEDAFQAFLQDCGFHTLDVSPCADGRLAHVIRYVLRLPYRAV
RRKSYAGALFDIEDSLQKWVETEMLRFREGRPNTADAPTRYLKAVVYHYSSSDPEHEGCAAHGSDEQKAAQA
GLERLLGFQQAVQNSFCCGASIDLLLIGMDTDTDAIRVHVPGADGRVDPQTGVEAQALYADTVRLPAVEAEA
RILERVKASAPGVADGMARLAARLIANNLSQIDYVRSYHDGRYADVGHAERFIGVGIGFEEIQLRNLTYFAY
MDTVEEAAPDLDVGVKIGSRLNVAHGLPVPVVVRYDYHGQVPGSRERAVAHCERVDRALHSRYQDLSARGLL
HTLQIVRDCNARGPIEALACSVRGTPQGGH------------------------------------------
------------------------------------------------------------------------
----------------------------------------------------------
>2523765253/1-530 carboxysome shell carbonic anhydrase [Thermithiobacillus tepidarius DSM 3134]
MNTRNAYALRARAAAPSGGRHRSALPQMSGGSAAARPAVAAVPSPRQPVAATSAQPAPASQPERVGQHALVD
RAANARLAFCERSVKGRFDIIVPTLKEVSALQHEPDFPARAQALAMKQLGHTLPADILENAWVAGLDLKSLY
AYCTFAALKNSAARFAEDLKSQAESVQDAQNFFLDCGFHAVDISPCADGRLKGLMRYILRLPVTSLTRRTAY
AGAMFDVESDVSHWVATELSRFREGVPTTADAGTRYLKVAVYHTSSSQPASEGCAAHGSNEHKAMEAALERL
YQFRQAIENAFCCGASTDLLLIGVDTDTDAIKVHVPDADGNLSAHRFVDNAKLFRDTQGLDANAARLAVYEA
VRQASQASGWGAGNGEPHDGMRRLIINLLINNFSQIEYVKEQYNGRYPDLGHAERYVSVGDGIEEVQMRNVA
YYAHLNTVEEGAADLDVGVKIFKGLNVKRGLPIPVAIHYRYDHRVPGSRERAVAKAQRVRAAIQARYAALHA
SGMLACHLTVQDLPTGSPIEDVEGER----------------------------------------------
----------------------------------------------------------
>2540299964/1-508 carboxysome shell carbonic anhydrase [Thiomicrorhabdus chilensis DSM 12352]
MKMLNAKYREKSLFWRPIPPPAHLKKQAFNGASDGLERGSLTSTEVGGNPLVQAAQNELLRDYEMRIKAGFD
EIATVVQRLLVQQKRPDFNKVLAEIVRKELGIHLSQEQVVKFTENGFDSNAFYGECVFAQFMSMSKEFFEQD
PLQGQNKTQAERVFKEAGFHAVGVAPCADGRLAHFISYVLRLPYSVTRRKAHAGALFDVSESVRNWVFIEHS
RFRNGVPNSADEPTRYLKIAVYHYSKSDPHHQGCAAHGSDDAKAAEAALSKLKDFRQAIENRFGCGSTVQTL
LIGMNTDDDSLKIHVPNQQGKVCLKRFVETDALFHQTNNMNAEQARDRIQQVVDQCNVQLGSSAPVESMNKL
IAWFIENNFSQIAYVQKFENGCYSDIGHAERFIGIGNGFEEVQLRNLTYYSFLDTVEEGLNDVNVGIKIFTG
LNLKRGLPIPIIIRCDYDGRVPGSRDRAEEKARRIEQALHDRYADLSAKSQLQTLCTLRDNTGNHAAEKIPG
LISL--------------------------------------------------------------------
----------------------------------------------------------
>2541029954/1-524 carboxysome shell carbonic anhydrase [Hydrogenovibrio kuenenii DSM 12350]
MNRLKQTHRQRSLFWKPIAPNPQWQQPQGQQKTAHGAPAIIAEDSVVASKTLIDTHALVNQAQNELLRRYEV
DIKARFDDIEPVLKEILTQRGQTDFIGWANQQLFAKLGVKLTEEEWLSGLNLQSQQTFQALYAKTLFAQFLR
MSEDFYINDPLMGQRKQEAEHIFREAGFHAVGVAPCADGRLAHLISYVLRLPYDAVRRKAHAGALFDISESV
RNWVFIEHTRFREGKPNAAEEPTRYLKIAVYHFSKADPTHQGCAAHGSDDQKAAEAALTKLKDFRQAIENRF
GCGSTVQTLLIGMNTDDDSLKIHIPNEQGKVCLNRFVETDKLYQQTAGLSADQAKQTIENAIDDCNLKQSST
MPQPGVNQLIAWLIANNFSQIAYVNRYENGCYSDIGHAERFIGVGNGFEEVQLRNLSYYSFLDTVEEGVNDV
DVGIKIFKGLNVKKGLPIPIIVRCDYDGRVPGSKDRAEAKAIRIEKALHNRYQELSASGLLQTLPTLRDFIG
CQPAEKLPSLADFSASQRTA----------------------------------------------------
----------------------------------------------------------
>2553543172/1-509 carboxysome shell carbonic anhydrase [Prochlorococcus sp. W10]
MVLRGLAKAKNFTLGPTAPLKSFSQNIKTVPDRNKLINISNEKHALSNTIQNNKLYEYEKKTKRSFDNIVST
LKEIAYIQHNEDFLENAQEISQKNLGIDLPTHILDKSWVKPLDMRGLYAWCVFKQHEKFSDDFFKNDPLCGA
ANSTEAKDFEKFLMDCGFHLLDITPCSDGRLAHTVAYVLRIPFSSVRRRSHAGALFDVENTVNRWIKTEHKR
YREGLPNLANKDTRYLKIVTYHFSSVDPLHQGCAAHGSNDELAAQEGLNKLLAFKESVENSFCCGASVDLML
IGLDTDTDALKIHLNSNEGVISLEHTISTLDIYNLTIDKSEEASEREICNLISKYSSENQLTGMEKFIYKII
KNNISQIDYVKSFHKGSYEDIGHAERFIGVGIGFKEVHLRNLTYFSHLDTVEEGAPDLDVGIKIFSGLNVSE
DLPIPIVIRFDYSGKVPGAKERAIKDCDRVNNAISIRYKDLMDQGLLHTCLTIRDRDKTDSAQIISMSLDKK
TKEAH-------------------------------------------------------------------
----------------------------------------------------------
>2563725195/1-581 carboxysome shell carbonic anhydrase [Synechococcus sp. WH 8109]
MVRSKPLRGGRPQAPSAPTRRQLQQLATTSDLAQTASEVESSTRQAALERRRALTTSGKAAQLGGGSVGGGR
IRSSNDVKRPAPSQPGWVRREKAATRAVPFNLSRSSLPITHRRHPLTDAAANARLQAYELEIKGRFDRIVPL
LQQVSALQHETDFIPQAQRLCRAELGFDLPDHTLQLAWVRPLDMRALFAWCVFESHRLFSDRFFQDDPLDAG
TGSAASRQFEQFLLDCGIHLLDLTPCADGRLAHTVAYALRIPFSAVRRRSHAGAMFDVENTVNRWVKTEHRR
YREGSPNPSTEPTRYLKVVTYHFSSLDPSHQGCAAHGSNDELAAAAGHQRLLDFRESVENSFCCGASVDLLL
IGLDTDTDAIRVHPPSRDSEMVLDRWLCARELHAATASMSADQAMAQVAEAVESAAPGPMDAGMVSFLTRLL
ANNFSQIDYVQDLHGGTYPDAGHAERFIGVGIGFKEVHLRNLTYFAHLDTVEEGAPDLDVGVKIFKGLNVSR
DLPIPVVVRFDYSGRVPGARERAIADCQRVNQAIADRYAALVHEGLLHTCLTIRDRNQTAPAEVVGSTLDPQ
LPEAH-----------------------------------------------------
>2571817161/1-517 carboxysome shell carbonic anhydrase [Acidithiobacillus thiooxidans A01]
LDTRKIRRMRGIGTPDSMPMARQFSQAVHVQVPQQADGKPAVHPACASLPAHQCHHALVNKTENDRLARFES
SIKRRFDEIVPVLKEVAALGASRDFTEQANRLAEQHLGHPFPEGVLERSWIHGVDVPTLYSSSIFSALAAGV
EQFSQRIHQEVADAQSLDALLVDCGFHAINVSACADGRLKGLFTYILRLPASDLLRYSTFAGTLFDVEDDIL
DWQAAELRRFREGYPSTSDSGTRYLKVAVYHRSSLDPMHQGCAAHQSNEKLAMEAALERLQQFRHGIENAFC
CGASTDILLIGLDTDTDAIRIHVPDSHGDLSLFRSVDNAELYKKTLGMNADQARLAIYEAIANVSDVGGWGQ
GDGKPHDGMRRLIANLLINNLSQIEYVIENFGGWYPDRGHGERFMSIGDGFQELQVRNLSYYAHLDTVEEGA
ADLDVGVKIFRHLNVEQGLPIPMAINYRYDANVPGHRERIIIKLQRVAAAIQARYSDLLSEGMLYLHGSVQN
QKLGSPLEEVPLT-----------------------------------------------------------
----------------------------------------------------------
>2572249265/1-523 carboxysome shell carbonic anhydrase [Hydrogenovibrio sp. MA2-6]
MNSTKKNYRQKSLFWKPIPSNPLWQQKKPTAHGSTVATEAIDEIGRQDRVDTTQAMTGTHVLVNEAQNELLR
RYEMDIKARFDDIEAVLKDILTQQGKPGFVAWANQALFAKLGVKLTEDDWQSELNFQPQKAFQKLYAKTLFA
QFIRMSEDFYINDPLMGQRKQEAERIFKEAGFHAVGIAPCADGRLAHVVSYVLRLPYDAVRRKAHAGSLFDI
SESVRNWVFIEHTRFREGKPNAAEEPTRYLKIAVYHFSKADPTHQGCAAHGSDDQKAAEAALTKLKDFRQAI
ENRFGCGASVQTLLIGMNTDDDSLKIHIPNEQGKVCLQRFVETDQLYQQTADLSADQAKQAIEHAIDDCNLN
RSSTAPQPGVNTLIAWLIANNFSQLAYVNRYENGCYSDIGHAERFIGVGNGFEEVQLRNLSYYSFLDTVEEG
VNDVDVGIKIFKGLNVKKGRPIPIIIRCDYDGRVPGSKDRAQAKAVRIEKALHNRYQELSASGLLQTMPTLR
DFTGCQPAERLPSLADFSA-----------------------------------------------------
----------------------------------------------------------
>2574157483/1-524 carboxysome shell carbonic anhydrase [Hydrogenovibrio marinus DSM 11271]
MNKLKQTHRQRSLFWKPIAPNPQWLQKQAQPQTAHGATEIVAEDRVQASMTLAGTHALVNEAQNELLRRYEV
EIKARFDDIEGVLKEILAQQGKTDFAGWANQQLFAKLGVKLTEEEWLSGLNMQSQKAFQTLYAKTLFAQFLR
MSEDFYINDPLAGQRTQEAERIFKQAGFHAVGVAPCADGRLAHLISYVLRLPYDAVRRKAHAGALFDISESV
RNWVFIEHTRFREGKPNSAEEPTRYLKIAVYHFSKADPTHQGCAAHGSDDQKAAEAALTKLKDFRQAIENRF
GCGSTVQTLLIGMNTDDDSLKIHIPNEQGKVCLNRFVETDKLYQQTAGLSAEQAKQAIEKVIDDCNLNQSST
TPQPGVNALIAWLIANNFSQIAYVNRFENGCYSDIGHAERFIGVGNGFDEVQLRNLSYYSFLDTVEEGVNDV
DVGIKIFKGLNVKKGLPIPIIVRCDYDGRVPGSKDRAEAKAIRIEKALHNRYQELSVSGLLQTMPTLRDFTG
CKPAEKLPNLADSSASQRTA----------------------------------------------------
----------------------------------------------------------
>2574262140/1-509 carboxysome shell carbonic anhydrase [Alteromonadaceae bacterium 2719K.STB50.0a.01 (v2 assembly)]
MQRAINQRTANRRQAGTAPLRRPGAVGVGASGTGRSGSTARAGRSASHGLCRERENARLYDYERRVKSAFDA
IVPTLKRVSALQHEESFETLAQDIARRELGFALPDTILADAWVEQLDMRRLFAWCVFETYRRFCDDFFAADP
LAADDAAGFDAFLQSCGFHTLDISPCADGRLAHVIRYVLRLPHRAVRRKSYAGAMFDIEDSIQKWVETEMLR
YREGRPNTADAPTRYLKVVAYHFSSVDPHHQGCAAHGSDDTRAATSGLNKLLDFQRAIQNSFCCGASTDLLL
IGVDTDTDAIRVHVPDGNGEIDLERHVDALALFDATACQPAAQAVRAIDDAIRAVAADVAPGMAQLIARLIE
NNLSQIAYVRAYHGEHYADIGHAERFIGAGVGFEEIQLRNLMYFAYLDTVEEATADLDVGIKIFTGLNVSHA
LPVPIVVRFDYHGQVPGARERAVEHCARITQALQARYADLNEHGLLHVLQVVRDCNADAPIEVLACTVNAAP
QAGGH-------------------------------------------------------------------
----------------------------------------------------------
>2579719002/1-500 carboxysome shell carbonic anhydrase [Hydrogenovibrio sp. Milos-T1]
MFWKPIPWKVANEASQVEASQQPADLKKVGSTRSNTGTHPLVNTAQNELLRAYETETKAGFDKIESVLKAVL
AEQSRLDFKRWANGELFAHLGVTLDESAWDLDLYPDPKQSFQALFSKVVFAQFSRLSEDFFVNDPIAGMKKQ
EATRIFRDAGIHAVGVAPCADGRLAHFVSYVLRLPYSSARRKARAGALFDVSESVRDWVFIEHTRFRDGFPN
RAEEPTRYLKMAVYHFSKADPSHQGCAAHGNNDAKAAQAALQKLKDLRQAIENRFGCGSTVETILMGLNTDD
DSLKIHIPNEQGKVCLDRYIETDKLFKATIGLTAKEARHEIEIAIDQCNLAHQSTVPKPQVKRLLAWMIEHN
FSQIEYVNQFEHGCYDDIGHAERFIGIGSGFEEVQLRNLSFYSYLDTVEEGVNDVDIGIKIFKGLNIKRGVP
IPIIIRCDYDGRVPESKERAAQKALRIEKAVHNRYQELSSCGLLHTMPTLRDHTSCQPAEILVDSEWV----
------------------------------------------------------------------------
----------------------------------------------------------
>2580492982/1-546 carboxysome shell carbonic anhydrase [Serpentinimonas raichei H1]
MNTLKRRQALTAPVHGGQALAAAPLGGAAPPRRPASALALQRAARHSAASASKTPARAARGAQAPAASGPLK
PQAHHQPAGHALVDAELNDCLHTYEQRVRGRFAAVLDVLRTLSSCQHERDFAAQAQALALQKLGFELPSDWL
ANAWVAGVDMAALHAHCLFQTVAQSVQQAGFDQSCWRARMPIGPQQWRDWGYHTLDFSPCADGRLQALLPFI
LRTTPAAHVWVKAYAGALFDVEHDVADWTQRELERLTGAIEGGAQLDYLKVAVYHYSSSAPCDQGCAAHGSL
DEQAVQAAIERLVALQMAVDNTFGLGAAPQVLLLGVDTDCDAIRIHLPDARGQIHPARYLDSAALYRRTQGM
SAAEAQQAVAQALQGYVAELGGLAAKGNEAGMVALAQAWLIANFSQIEYVNRHHAGRYAVIGHDEAFVCAGE
AVPLLHLRNQFYFAHLDTVEEGAADLDVGARIFQGLNVQRGLALPVLVHFTYNARVPGARERAVQRGLRVAQ
AIRVRFADLAERGLLHCRVAVSERQAGSVLEWAEHAVLAAAH------------------------------
----------------------------------------------------------
>2582707628/1-538 carboxysome shell carbonic anhydrase [Composite genome from Lake Mendota Epilimnion pan-assembly MEint.metabat.2353]
MPRRPAISSRSLAPSAPRRRPIGDASGLRDRLATVRGDGLGANPTATASASLQSASAPLVRVGSRGRTTAGL
HPMSDGRTNARLQAYDNRVKEAFDRIVPVLKQLSALQHEDDFVVRAQQLARTELGYELPLPILERAWVTQLD
MRTLFAWCVFETFEQTSATFFQQDPLEGQRGSEAALAFESFLLECGFHLLDITPCADGRLAHAIAYALRIPY
SAVRRRPHAGALFDVENTVNRWVKTEHRRYREALPNPAHADTRYLKVVLYHLSSLDPAHEGCAAHGSDDALA
ASCGAQRLQDFQQAVENSFCCGASVDRLLIGIDTDTDAIRVHVPGLDGSTNLERWLDAREVYEATRHLGAAE
GRARLQAMVEQAAAASPDPGMVKLVCRLIENNISQIDYVREYHGGHYADAGHAERFIGVGIGFKEIHLRNLT
YFAYMDTVEEGAPDLDVGVKIFKGLNVSRGLPVPVVVRFDYSGKVPGARDRAVRHGERVLEAMRQRYSELFA
DGLIHALLTVHDQDRHAPAEAVGSSITFATGGGH--------------------------------------
----------------------------------------------------------
>2582757334/1-538 carboxysome shell carbonic anhydrase [Composite genome from Lake Mendota Epilimnion pan-assembly MEint.metabat.4498]
MPRRPATAPRLQAPTSPRRRWEITPEEFRERLAEVRGGQLPSKGHPGTERNGGGGSQPWERASSRSSASGSL
HPLTNGQANAALHAYDTRVKDAFDRLGPVLKRISALQHEDHFEERAQELARAELGFELPLPLLETAWVSQLD
MRTLFAWCLFETYELTSAVFFQEDPLDGRPGGPAAEAFDAFLLECGFHLLDITPCADGRLAHAVASALRIPF
SSVRRRPHAGGLFDVENTVNRWVKTEHRRYRESIPNSAHADTRYLKVVLYHFSSLDPSHEGCAAHGSKDELA
ASCGWHRLEDFQTAIENSFCCGASVDLLLMGIDTDTDAIRVHVPGRDGRTSLDTWLDATAVYDATRHLSAGE
AEQRIQGLVEQAAASTPDAGMVRFISRLLVNNISQIDYVRQFHGGHYADAGHAERFIGVGIGFKEIHLRNLT
YFAYLDTVEEGAADLDVGVNIFTGLNVSRGLPIPVVARFDYHGKVPGAKERAVLHAQRVQAAIENRYADLHR
QGLIHVLLTVRDQDRHIPAEAVGSTINFATAGVH--------------------------------------
----------------------------------------------------------
>2582760740/1-560 carboxysome shell carbonic anhydrase [Composite genome from Lake Mendota Epilimnion pan-assembly MEint.metabat.4500]
MPRRPSLPIPVLAPTAPRRRSGAAALSEGQPAAGDPAIEPRRRRRPQPAANPAPRPTGRIRPRPEALRPAGS
RPAMARVSSPRTTLASAAAGPSHPLTDAAANEALRAYDDQVKGSFDRIVPVLRQLSALQHEQDFIEKAQRLA
QAELGTSLPLPILETAWVTQLDMRTLFAWCVFQAYEQTSTRFFQDDPLRGGPGSPAAAEFEQFLLGCGFHLL
DITPCADGRLAHAIAYALRLPFSSVRRRPHAGALFDVENTVNRWVKTEHRRYREGVPNPAHADTRYLKVVLY
HFSSLDPAHEGCAAHGSDDALAARCGHQRLGDFQTAVENSFCCGASVDLLLMGIDTDTDAIRVHVPGLDGSV
HLERWLDARDVYEATRTLAPQEGRARIQALVEQAAAASPDPGMVRLIARLLEQNISQIDYVRQVHGGLYSDA
GHAERFIGVGIGFKEIHLRNLTYFAYMDTVEEGAPDLDVGVKIFNGLNVSRGLPVPVVVRFDYNGEVPGARE
RAIRHGERVVTALESRYGELFRQGLLHVLLTVRETGRHTPAETIASSIVLDSGGGH----------------
----------------------------------------------------------
>2593268466/1-514 carboxysome shell carbonic anhydrase [Candidatus Synechococcus spongiarum LMB bulk15L (contamination screened)]
MLARRDPYQLPGPTAPRRRPPRRDGRPSVGVLTSPDISTPRPEDPVAATGPLHPLTNRERNQQLRTYDSHVK
GGFDKIVDVLKRISALQHEQGFEQKAQALALDALGFPLPEHILARAWVTQLDMRSLFAWCVFETYKRTSAAF
FTSNPLGGQEDTAFDAFIRECGFHLLDVSPCADGRLAHAISYALRLPFSSVRRRPYAGAMFDVERTVARWIK
TEHRRHREGVPNQAHEDTRYLKVVIYHFSSLDPGHQGCAAHGSNDAQAARSGLNRLHDFRQAVENSFCCGAS
VTLLLLGLDTDTDAIRIHVPTADGATNPDHWLDAREVYGQTVAMAPEAAREVIGERVRQDTGGSIEEGMVRF
ISQLLENNISQIDFVRQFHNGAYGDAGHAERFIGVGIGFKEIHLRNLTYFAHMETVEEGATDLDVGIRIFKG
LNISRGLPVPVVIRYDFHSSVPGSRERAVRSCERIAAAVHGRYRTLSRQGLLHTLLTVRDGDHYKPPEVLGS
SLQSPVVEVH--------------------------------------------------------------
----------------------------------------------------------
>2596270818/1-540 carboxysome shell carbonic anhydrase [Thiohalospira halophila HL3]
MLRRRTSGSPSNHFRSPVRRSGGNAPTPAPVPEAGGPAGAGSEAPVVPRPMPAQGRAKGRMATPERRRTERP
AAEADHPLARVAEDERLFTHEQGTREAFDRIEPVLRRIAGMREDADFQQRAQAEAEAGLGFRLPEGLLKDAW
IRSLDVPALYAHALFETYRRWAEAFFTEGPLAATEEEQAQFEEWLQECGYHALDLSPCSDGRLAHVIRYVLR
LPVETVRRKSFAGALFDIENGLQRWIRTELGRYRHNEPTGPEAGTRYLKVAVYHFSSRDPAGQGCAAHGSDT
DQAMRAAIERLRDLRATIDNSFCCGEAVELLLVGLDTDTDAVRIHPPAADGLPRPEVRVDAASLFDETRGLS
EEGARERVRDRVAAAEPAAPAGLQRLVAGLLENNLAQIAYVRRYHAGCYADIGHQERFVAVGRGFEEVQLRN
LTYFAYLNTVEEGAPDLDVGVKIFSGLNVQRGLPVPVVVRFDYDGQVPGARERAVEQCRRVEAALRQRYADR
VAAGELHTLTAVRELGGATIEVLGSSVEPETAGEAH------------------------------------
----------------------------------------------------------
>2596635202/1-511 carboxysome shell carbonic anhydrase [Thiohalorhabdus denitrificans HL19]
MPTGRNRHNRSSTRRPDAGYGRPMELRPERGEPRAAPDRRARVGARVAGHALVPAGDNERLLAHEAQVKEAF
DRIEPFLRRLSALQHEADFTDRAQAMARAELGFELPRRILDNAWIQQLDIRHLYAWCVFETYRAYADDFYRH
QPLAPDPAEADRFQAWLQECGFHTVDVSPCSDGRLAHVIRYVLRLPHGLVRRKSFAGANFDVETSLRRWVET
ELSRYREGAPNTADAPTRYLKIAVYHFSSGEPATQGCAAHGSDTAVAAAAARDRLRDFQEAIENSFCCGASI
DLLLVGLDTDTDAIRVHPPDAEGEPDPARYVESEALFDRTQGLGAEAVRERVGEEVAAVAGGSEPGMQRFVA
GLLENNFAQIAYVRANHGGRYGDIGHNERFMGVGMGFEEVQLRNLTYFAYLQTVEEGAPDLDVGVKIFSGLN
VERGLPVPVVLRFDYHGQVPGARERAEARTRRVAEALRGRFPRLAEQGLLHTLLAVRDCARNGTLEVIGSSL
EPTGETH-----------------------------------------------------------------
----------------------------------------------------------
>2599278882/1-514 carboxysome shell carbonic anhydrase [uncultured bacterium WSgam209 (contamination screened)]
MLNARNKRRRSGSLSRIAAPRSHPRENTRQASTQGRAQSVSNYSPVTAKTSHVLTDAQENTKLYAYESGVRE
SFDTIIATLKKISALQHEEDFERQAQQLASKFLGYELPALLLSDAWVDQLDMRSLFAWCVFETYRRFCDEVF
TQDPLGQNSTDVAFQTFIQDCGFHMVDVSPCADGRLAHVIRYVLRMPYKEVRRRSYAGAMFDIDDSLEKWVK
TELVRYREGKPNTADAPTRYLKAVVYHHSSVDPEHQGCAAHGSDTQKAAQGGLDRLMGFQQAVQNTHCCGAS
IDCLLIGMDTDTDGIRIHMPDANGSIDLENYIDSLQVFDTTAAMSASQAEQWIADFIKQKGGSRLAEGMARF
MAYLLKNNMSQVEYVRGYYGGCYSDIGHAERFIGAGIGFEEIQLRNLMFFAYLNTVEEAATDLDVGVSIFTG
LNVSHGLPVPIVVRFDYHGNVPGARERAEEHCQRVAGAFHDRYSDLTDRGLLHTLQVVRDINGAGQIEILDC
SVKTKVAGGH--------------------------------------------------------------
----------------------------------------------------------
>2599844377/1-518 carboxysome shell carbonic anhydrase [Thiothrix caldifontis DSM 21228]
VNSRQAQQALRVTRQTQGKGHTPRKVTHPATPVALRVETGTRLTPVNAVAVGSHRHPLANQHANARLAHCEE
TVKGRFEAIAPALQAIAGLHLGAGFSAQAQAIAEAQLGYRLPERILNDAWVSGADMKALYAYCTFQALKLAT
EQFANDLRQQVEAVQDTRNFFLDCGFHAVDISPCADGRLKGLMRYILRLPLTSFTRRKAYAGALFDVETDVR
HWMATELRRFREGVPTTVDAGTRYLKIAVYHTSSSSPCHEGCAAHGSNDHQAVAAALDRLNQFRQAIENSFC
CGASTDILLIGVDTDTDAIRVHIPDGEGELSPQRFVDNKVLFHATLGLSADQAGLAVHEAVEAAVNQHGWGT
GKGAPHDGMRRLVTNLLINNLSQMDYVMDLHNGQYADIGHAERYISVGDGFEEVQIRNVAYYAHLHTLEEGV
ADMDVGIKIFKGLNVKHGLPVPVAIHYRYDAGVPGSRERTVAKAQRVAAAIRNRYAALVEQGLLLCQLSVQD
TPTGSPVEVVEDVA----------------------------------------------------------
----------------------------------------------------------
>2607819924/1-519 carboxysome shell carbonic anhydrase [Prochlorococcus sp. MIT0801]
MAYRNLAKKSRRGPTAPMKRFDDLETQNLNSGVIKTIKSFSDEIKTISSLSTDHPLTNSQENQKLNQYEDKV
KGRFDNIVPLLKRVSSLQNDLNFVERAQTLCHAELGYELPLHILEKAWVGSVDISALFAWCVFQSHQLTSNE
FFDSDPLEGSGDSQNAKSFQSFLNKCGFHLLDITPCADGRLAHAISYALRIPFSSVRRRSHAGALFDIEKTV
NRWVKTEHSRYRESIPNPATETTRYLKSVIYHFSSVDPTHQGCAAHGSNDELAASEGLQRLLDFREAVENSF
CCGASVDLLLIGIDTDTDAIRVHTPSKTNEVDLKSWVCANEIYKETQFLNSEEALQKIQENVKSVCPGETDP
NMVTFITKLISNNISQIDYVKNFHSGSYQDAGHAERFIGVGIGFKEVHLRNLTYFAHLETVEQGAPDLDVGV
KIFTGLNISRNLPIPIVIRFDYSGSVPHARNRALSDCHRINEAIKSRYRGLIDNGSLHTFLTIRDRDKKTPA
EVVGSSLDPVTQEAH---------------------------------------------------------
----------------------------------------------------------
>2608212536/1-514 carboxysome shell carbonic anhydrase [Prochlorococcus sp. MIT0702]
MAYRNRNLASQTQRPLAPTAPRRRPVVTPQISVGSTPRGIARGLQGQCHPLTDRAFNQHLQAYEGNVKGCFE
LIVPLLKRISALQHDQDFVSKSQSLARSELGFDLPSHLLEQAWVRALDMRALFAWCVFQFHQQVSDRFFQED
PLQGGEGSPQAKEFYSFLVDCGFHLLDVSPCADGRLAHTIAYALRIPFSSVRRRSHAGALFDVEKTVNRWIK
TEHRRYREGVPNSADSPTRYLKVVTYHFSSLDPSHQGCAAHGSDDALAASAGQQRLLDFRESVENSFCCGAS
VDLLLIGLDTDTDAIRVHVPAADGSIVLDEWLSAEDLYQETLSLTSAQAMQHIAERVEASAPKKPDQGMVLF
ITKLIANNFSQIDYVKQLHAGPYPDAGHAERFIGVGIGFKEVHLRNLTYFAHLDTVEVGAPDLDVGVKIFKG
LNVSRDLPIPVVVRFDYSGQVPGARDRAMSDCYRVNQAIAERYSDLFDQGLLHTFLTIRDRDKKDTSEVVGS
SLEPVHQEAH--------------------------------------------------------------
----------------------------------------------------------
>2608223924/1-511 carboxysome shell carbonic anhydrase [Prochlorococcus sp. MIT0603]
MAYKKLARNKDRILGPTAPRKSYLSAQSSQSFAQVRGASPLLNESHPLTDLSSNKKLQQYEEEVKGKFDQIV
PLLKKISTIQHEDNFIDSAQKLAKSQLGFELPEEILEKAWVRPLDMRALFATCVFQAHQLSSNQFFNSDPLG
GSEGSHDANLFESFLSKCGFHLLDVTPCADGRLAHSISYALRIPFSAVRRRSHAGALFDVENTVNRWVKTEH
RRYRESLPNSPHEPTRYLKVVVYHFSSINPSTQGCAAHGSDDSLAASEGLQRLLDFKKSVENSFCCGASVEL
LLIGLDTDTDAIRVHVPNSEGQILLDEWVSAIDIYEETKLLSREEAIRKINEKVNSSVPGNIEKGMVDFVVK
LIVNNLSQIDYVRQLHNGPYPDEGHAERFIGVGIGFKEVHLRNLTYFAHLDTVEEGAPDLDVGIKIFKGLNV
SRDLPIPVVIRFDYSGQVPGARERAILDCKRVDSAISFRYRKLVDDGLLHTCLTIRDRNTKSPAEVVGSSLD
PVLQEEH-----------------------------------------------------------------
----------------------------------------------------------
>2608236107/1-509 carboxysome shell carbonic anhydrase [Prochlorococcus sp. MIT9107]
MPLRGLAKAKNFTLGPTAPMKTFTENIHSQTKESNNFRNSGKSHKLTNNIQNENLFKYESKIKSDFDEIVPT
LKEIARIQHHDDFIKKAQTISRKNLGIDLPFHVLDKSWVKPLDMRALYAWCTFKQHEKLSDNFFNNDPLEGA
AGGRNAEDFEKFLLDCGIHLLDITPCSDGRLAHSVAYVMRIPFSSVRRRSHAGALFDIENTVNRWVKTEHKR
YRENIPNEAHKDTRYLKVVTYHFSSADPLHQGCAAHGSNDELAAREGRNKLYAFKEAVENSFCCGASVDLML
IGLDTDTDSLKIHLSTSDGNIDLEKTISTLDIYNSTINFSKEDSEKEICQIISKHSSKDKLQGIEKFIYKLV
INNISQIDYVKNFHNCSYKDIGHAERFIGVGIGFKEVHLRNLTYFAHLDTVEEGAPDLDVGVKIFTGLNVSQ
DLPIPVVIRFDYSGKVPGAKERAIKDCERVNNAISIRYKNLVNQGLLHTCSTIRDRDNIHSAKIIGMSLDKK
AEEAH-------------------------------------------------------------------
----------------------------------------------------------
>2611746814/1-519 carboxysome shell carbonic anhydrase [Acidithiobacillus thiooxidans Licanantay]
LDTRKIRRMRGIGTPDSMPMPMARQFSQAVHVQVPQQADGKPAVHPACASLPAHQCHHALVNKTENDRLARF
ESSIKRRFDEIVPVLKEVAALGASRDFTEQANRLAEQHLGHPFPEGVLERSWIHGVDVPTLYSSSIFSALAA
GVEQFSQRIHQEVADAQSLDALLVDCGFHAINVSACADGRLKGLFTYILRLPASDLLRYSTFAGTLFDVEDD
ILDWQAAELRRFREGYPSTSDSGTRYLKVAVYHRSSLDPMHQGCAAHQSNEKLAMEAALERLQQFRHGIENA
FCCGASTDILLIGLDTDTDAIRIHVPDSHGDLSLFRSVDNAELYKKTLGMNADQARLAIYEAIANVSDVGGW
GQGDGKPHDGMRRLIANLLINNLSQIEYVIENFGGWYPDRGHGERFMSIGDGFQELQVRNLSYYAHLDTVEE
GAADLDVGVKIFRHLNVEQGLPIPMAINYRYDANVPGHRERIIIKLQRVAAAIQARYSDLLSEGMLYLHGSV
QNQKLGSPLEEVPLT---------------------------------------------------------
----------------------------------------------------------
>2616063276/1-512 carboxysome shell carbonic anhydrase [Prochlorococcus sp. SCGC AC-669 K16 (contamination screened)]
MAYRNLASQTQRPLAPTAPRRRPLVTPQTSPVSTMRGLSRAGSSRSHPLTDSAANQHLQVYEANVKGCFELI
VPLLKRISALQHDQDFVSKAQSLARSELGFDLPSHLLEQAWVRALDMRGLFAWCVFQSHQRASNRFFQEDPL
QGGEASPQARQFQSFLFDCGFHLIDVTPCADGRLAHTIAYALRIPFSSVRRRSHAGALFDVENTVNRWVKTE
HRRYREGIPTSAESSTRYLKIVTYHFSSLDPTHQGCAAHGSNDAIAVSAGQQRLLDFREAVEKSFCCGALVD
LLLIGLDTDTDAIRVHTPAADSSMVLDEWLSAEDLYQETISLTSDQAIQHIAERVEASAPKKPDQGMVAFIT
QLISNNFSQIDYVKQLHDGPYPDAGHAERFIGVGIGFKEVHLRNLTYFAHLDTVEEGAPDLDVGVKIFKGLN
VSRDLPIPVVVRFDYSGQVPGARDRAIADCYRVNQAISERYSDLYDEGLLHTFLTIRDRDKKDISEVVGSSL
EPVHQEAH----------------------------------------------------------------
----------------------------------------------------------
>2616225509/1-524 carboxysome shell carbonic anhydrase [Thiomonas bhubaneswarensis DSM 18181]
MNTQKRMAALRASGAYLGGQDASQAHQHIMRPAFRPAFHAQADGGNPACNIGAGQRCEHALVDAELNQRLYD
YERTVRGRFRGIVDTLKAISAVQHESDFAERAQRLAQDRLGYALPQELLDDAWVSGLDMRALHTHCIFQSFK
NSVDHTDADQAPWLDRMAITPEFLAACGYHTVDITPCADGRLQGLVPFVFRMAPNRNVYLKAYAGAMFDVEA
DMIDWAHRELERLTGGIPGGESQNYLKIAVYHFSSSHSHDQGCAFHASNDKQAVESAKQRLDELRVAIERTY
GVGAAPAVLLVGLDTDHDSLRIHLPDADGDVNPYRYVDTAELYRETVALSAQAARAHIAQRVDEAQHMDGWA
QGRGNMDAGMRSLVLALAEANLSQIEFVIHHHQGRYSVLGHDEEFICAGEATHYVQMRNKYYFAHLDTVEEG
AADMDVGIKIFTGLNVRHGLPVPVLVHFYYSSRVPGSRDRALKRAKRVKAAIESRYPALVARNLLTCRMALS
DRFDTERCVFVDEAVADAGH----------------------------------------------------
----------------------------------------------------------
>2617294650/1-519 carboxysome shell carbonic anhydrase [Alpena fountain Bin 8]
VNSRQAQQALRVTRQIQGKGHALHKVTHPATPVAAVVDTGTRLTPVANAAAVGSHRHPLANQHANARLAHCE
ESVKGRFEAIPPALQAIAGLHLGAGFSTQAQAIAETQLGYRLPERILNDAWVSGVDMKALYAYCTFQALKLA
TEQFANDLRQQVEAVQDTRNFFLDCGFHAVDISPCADGRLKGLMRYILRLPLTSLTRRKAYAGALFDVETDV
RHWVTTELRRFREGVPTTVDAGTRYLKIAVYHTSSSSPCHEGCAAHGSNDHQAVAAALDRLNQFRQAIENSF
CCGASTDILLIGVDTDTDAIRVHIPDGEGALSPQRFVDNKVLYHATLGLSADQAGLVVHKAVETAINQHGWG
TGQGAPHDGMRRLVTNLLINNLSQMDYVMDLHNGQYADIGHAERYINVGDGFEEVQIRNVAYYAHLHTLEEG
VADMDVGIKIFKGLNVTHGLPVPIAIHYRYDARVPGSRERTVAKAQRVAAAIRNRYAALVEQGLLYCHLSVQ
DAPTGSPVEVVEDVA---------------------------------------------------------
----------------------------------------------------------
>2619157307/1-535 carboxysome shell carbonic anhydrase [Acidithiobacillus ferrivorans CF27]
MNTRNRPGRHLSPQPGANRPPYGLGTPASALQARPPSRAFASHELLHSPMHAANPACAMDQGRPCRHPLSNE
SENRRLLAHEQAIKGHFAAIIPALKRLAAQQHEADFPERAQRLADADLGFTLPVGILEDAWIAKLDMRALYG
ACVMHTIRLMAEQTQVAPPLQNSDEMSSFLLDCGYHAVDITPCSDGRLKGLIRYILRLPDDAVRSRKAYAGA
MFDVEANVKRWIETELMRYREGRPVPADAGTRYLKIVVYHWSSSDPAHEGCAAHHSNERDAAEAGLGRLREF
RQAIENSFCCGASVDTLLIGVDTDTDGIKVHVPDADGEMSLYRWVSNLTLYKETLNEDASTARLKVYQAIQA
ASATDGWGKGNGEPHEGMRRLIATLLINNLSQIEYVCGNWEGRYPDIGHNERFISVGDGFEEFQVRNLAYFV
YLHTVEEGGPDLDVGIQIFSRINVLHGLPVPVAIHFRYDRRVPGSRERTVEHCQRVKAAIESRYAELHRQGL
LVCGMTVQDKASGSPIEALEANGAAALRSAR-----------------------------------------
----------------------------------------------------------
>2620013480/1-519 carboxysome shell carbonic anhydrase [Thiothrix sp. EBPR_Bin_364]
MNSRQAQQALRMASRTQGKPQTLRKATRQATPIALAVEPGTRLTPVANGAAVSSHRHPLANQYANARLAHCE
ESVKGRFDAITPALQAIAGLHLGEGFSAQAQAIAQAQLGYRLPERILNDAWVSGVDMKALYAYCTFQALKLA
TEQFANDLRQQVEAVQDTRNFFLDCGFHAVDISPCADGRLKGLMRYILRLPLTSFTRRKAYAGALFDVETDV
RHWMATELRRFREGVPTTVDAGTRYLKIAVYHTSSSSPCHEGCAAHGSNDHQAVAAALDRLNQFRQAIENSF
CCGASTDILLIGVDTDTDAIRVHIPDGEGELSPQRFVDNKVLFHATLGLSADQARLAVHEAVEAAINQHGWG
TGKGSPHDGMRRLVTNLLINNLSQMDYVMDLHNGQYADIGHAERYISVGDGFEEVQIRNVAYYAHLHTLEEG
VADMDVGIKIFKGLNVKHGLPVPVAIHYRYDARVPGSRERTVAKAQQVAAAIRSRYAALVEQGLLLCHLSVQ
DTPTGSPVEVVEDVA---------------------------------------------------------
----------------------------------------------------------
>2626553357/1-513 carboxysome shell carbonic anhydrase [Prochlorococcus sp. SCGC AC-669 I9 (contamination screened)]
MAYRSLASQVQPSLAPTAPRRRPIASIPEASPVSTTRGRVRRSSSGLHPLTDSAANQSLQVYEGEVKDCFER
IVPLLKRISTLQHDKDFVSKTQSLTRSELGFDLPSHLLECAWVRTLDMRALFAWCVFNSHQKASDRFFQQDP
LQGSEGSLQAMEFQSFLIECGFHLLDVTPCADGRLAHTIAYALRIPFSSVRRRSHAGALFDVENTVNRWIKT
EHRRYREGIPNTADSPTRYLKVVTYHFSSLDPSHQGCAAHGSDDAIAVSAGHQRLLDFREAVEKSFCCGASV
DLLLIGLDTDTDAIRVHTPAADGSMVLDEWLSAEDLYKDTLSMPVDEVTKYIAERVEASAPKKPDQGMVKFI
SKLLANNFSQIDYVKQLHGGPYPDAGHAERFIGVGKGFKEVHLRNLTYFAHLDTVEEGSPDLDVGVKIFKGL
NVSRDLPIPVVVRFDYSGQVPGARNRAIADCNRVNQAIASRYSDLFEEGLLHTFLTIRDRDKKEVSEVVGSS
LEPIHQEAH---------------------------------------------------------------
----------------------------------------------------------
>2627925306/1-528 carboxysome shell carbonic anhydrase [Ferrovum myxofaciens JA12]
MNTRNRPGQRISPLHITTRPPYGLGTPAGVLQARAQRQVFSAHELLHDSDVSGNPACSTDSGRPCRHPLTNE
SENQQLLAHELKIKNSFDAIVQVLKRIASLQHEPDFEQRAQVIALEQMGFELPADILADAWVSDLDMRVLYG
ESVMRMLRLLAAQARHNNPQQDTDEAMSFFLDSGYHAVDISPCSDGRLKGLVRYILRLPDGAVHSRKSYAGA
MFDVEANVKRWIETELMRFREGRPVTADAGTRYLKVAVYHWSSSNPKQEGCAAHGSNAADAAEAALQRLNEF
RQAIENSFCCGASVDSLLIGVDTDTDAIKVHIPDADGQMSLYRFVDNIDLYRATVNDDASTARLKLHRAILE
ASAITGWGAGNGEPHEGMRRLIASLLINNLSQIEYVCSNWGGRYKDIGHAERFINVGEGFEEFQMRNLAYLA
HLHTIEEGAPDMDVGIKIFKKLNIKHGLPIPIAIHYRYDSRVPGCRERSADRCKRIREAIEKRYFDLAEKGL
LVFSLTVQDKRSGSPIELVEAIAA------------------------------------------------
----------------------------------------------------------
>2628002666/1-509 carboxysome shell carbonic anhydrase [Oxalobacteraceae sp. Bin3_E1B]
MNTRQRMQALRRSGAGPVVMADAGNTAEVLEHPACVISSGQRCEHPLVDRELNRQLFSYEQTVRGRFARIVD
VLKQISAHQHDATFADRAQQLALEQLGFELPREVLNNAWVSGLDLRALHSHCIFNSLKLCVERAGAEQAGWS
QRLPIDSNLLHSCGYHTVDISPCADGRLQGIAPYVLRLLPGPNVRVKAYAGALFDVDGDVADWAQREVERLS
GAMENGDRLNFLKIAVYHLSSSNPGAQGCAAHGSNDRQATESALSRLYELREAIDRSFGVGAAPDVLLIGVD
TDLDALRIHLPDAFGDVNPHRYIETGKIYRETLGLSVEAARMRIAEMIADVENTGGWGQGQGKMHEGMRRLV
SALAEANLSQIEYVIKHHTGRYAVIGHDEECIVAGEAVRTLELRNLFYFAHLDTVEEGAPDMDVGIKIFRNL
NAAHGLPVPVLVHFEYDSRIPGSRQRAVDRASRVRDAIVGRYADLAQAGLLTCAMAVSDRNGDECCDFVVDA
VAADH-------------------------------------------------------------------
----------------------------------------------------------
>2628209188/1-509 carboxysome shell carbonic anhydrase [Synechococcus sp. RS9917]
MVRSTPSLRSGRPQAPTAPTRRQLQQPAWVRRQPASTARNTAVHPLTKRDDNARLQAYELEVKGRFERIIPV
LQRLSALQHDPDFTAQAQRLARAELGFDLPEPILAKAWVRPLDMRALFAWCVFQSHQSISDRFFLDDPLNGG
ASSAPAEAFNRFLLECGFHLLDVTPCADGRLAHAIAYTLRIPFSSVRRRTHAGAMFDVENTVNRWVKTEHRR
YREQVPNEAHAPTRYLKVVNYHFSSLDPEHQGCAAHGSNDALAASAGLQRLLDFREAVENSFCCGASVDLLL
IGLDTDTDAIRVHVPDRAGSLQLDRWLCGRALYESTLPLTASQARDAVTAAVETHQAEAPDPGMVRFISQML
INNFSQQDYVRSLHGGAYPDAGHAERFIGVGIGFKEVHLRNLTYFAHLDTVEEGAPDLDVGIKIFKGLNVSR
DLPIPVVVRFDYSGKVPGARERAISDCRRVHGAIAERYGDLMQDGLLHTFLTIRDRDDATPAEPVGSSLDPV
QQEAH-------------------------------------------------------------------
----------------------------------------------------------
>2631660951/1-509 carboxysome shell carbonic anhydrase [Serpentinimonas maccroryi B1]
MNTLQRRLALSARASSHPAPTARAGASARTRSAGAPLVPERPQHALVDAALNDCLRHYELTLRGRFAAVTDV
LRTLSNLQHERDFAQQAQALALERLGFELPADWLASAWVQGVDMSAMYAHCLFATIAASVDHAGIDQACWQP
RMTLQSVHWHALGFHTIDISPCADGRLQGLLPFVLRTAPAPFVWVKAYAGALFDVEHDVADWTQRELERLTG
AIEGGDRLDYLKVAAYHYSSSAPCDQGCAAHGSHDAAAVAAAIERLHALQVAVDNTYGHGAAPQVLLLGVDT
DCDAIRIHLPDASGQLRAERYLDSAALYRATLGLSADAAQQALDAALQRYATELGGAALYHLPHGLLGLAQA
WLVGNFSQLDYVQQHHGGRYAVIGHDEAFVCAGEAVPSLQLRNQFYFAHLDTVEEGAADLDVGARIFQGLNV
QRGLPLPLLVHFTYSARVPGSRERAVARGLRVAQAARERFAHLAERGLLHCRVAVSERHSGQRLEWADAPAA
TVAGH-------------------------------------------------------------------
----------------------------------------------------------
>2635168403/1-499 carboxysome shell carbonic anhydrase [Roseivivax sediminis DSM 26472]
MMAAIRTSSGPNKAWRTAWMTNAVSADRVPSQRTAPALVALATSHPFAEPGIAADLDLRETEIETGFARLAE
TLEAVAPQQFDPGFPERVVAKLAGLDIAADPAWFEADWRHPLDMSAVHARCVTRLFAQLVETGSERQRYACE
DGEPVEMLIQRWGFHAVDITPCADGRLAGLLGAVLRIPLSIVTTRRSYAGSTFSVARSLRDWETVELGRWRT
GHPNAADAPTRYLKIGVYHFSSLDPFHEGCAAHGSDTDAARDALHDRLRQFRAAVEARHGAGDAVALLLVGL
DTDTDAIRVHVPGAAGEMQAYRFVDAAELHGQTREMGREAAKEAVRRVVADCAGVDAEDEATEGMRWFCGYL
LKNNIAQVEAVLRRHNGPYPVKGHDEKLIVIGDPVDDVQLRNLAFQAQMQSVEEGASDLAVGVRILSGTSEG
TVPVLALKVYDPEIPGDREACEVAARRMAYAVRSRLAEAPVVAEPALRSKSGGRIEFLDATSGGVSV-----
------------------------------------------------------------------------
----------------------------------------------------------
>2636094009/1-509 carboxysome shell carbonic anhydrase [Prochlorococcus marinus bv. HNLC2]
MVLRGLAKAKNFTLGPTAPMKSFSEHIDPKIKTRKLRNRSGESHHFTDQLQNKKLYEYELKTKKSFDDIVST
LKEIAYIQHNENFLKNAQQISQNNLGIDLPTHILEKAWVKPLDMRALYAWCVFKQHDKFSDDFFKNDPLEGS
SGSIEAKNFEKFLLDCGFHLLDITPCSDGRLAHTVAYVMRIPFSAVRRRSHAGALFDIENTVNRWIKTEHKR
YREGVPNSADKDTRYLKIVTYHFSSVDPLHQGCAAHGSDDALAAEEGLNKLNAFRESVENSFCCGASVDLML
IGLDTDTDALKIHLNSKDGNISLENTISTLDIYNSTIDKSVEETSQEICQLISNYSSEKDLTGVEKFIYKLI
VNNISQIDYVNEFHKGSYEDIGHAERFIGVGIGFKEVHLRNLTYFSHLDTVEEGAPDLDVGIKIFSGLNVSE
DLPIPVVIRFDYSGRVPGAKERAIKDCDRVNNAISIRYKNLVDQGLLHTCLTIRDRDKTDSAQIIRMSLDKK
TMEAH-------------------------------------------------------------------
----------------------------------------------------------
>2637636429/1-549 carboxysome shell carbonic anhydrase [Serpentinimonas raichei A1]
MNTLKRRQAQATPVRAGLAAAPDARVVEAAVAPRSPALALQRAARYRAAAAQKATAKSPARAAPATRAVQAA
PAARTHSTPQPGHALVDADLNDCLHTYEQRVRGRFAAVLDVLRTLSSCQHERDFAAQAQTLALQKLGFELPT
DWLANAWVAGVDMAALHAHCLFQTVAQSVQQAGFDQSCWRARMPIGPQQWRDWGYHTLDFSPCADGRLQALL
PFILRTTPAPHVWVKAYAGALFDVEHDVADWTQRELERLTGAIEGGAQLDYLKVAVYHYSSSAPCEQGCAAH
GSLDEQAVQAAIERLVALQMAVDNTFGLGAAPQVLLIGVDTDCDAIRIHLPDASGQIHRTRFLDSATLYRSS
FGMPAAAAQQAVQQALQRHVTELGGLAAKGNEAGLLALVQAWLIANFSQIEYVNRHHAGRYAVIGHDEAFVC
AGEAVPLLHLRNQFYFAHLDTVEEGAADLDVGARIFQGLNVQRGLALPVLVHFTYNARVPGARERAVQRGLR
VAQAIRARFSDLAERGLLHCRVAVSERQAGSVLEWAEHAVSAAAH---------------------------
----------------------------------------------------------
>2638791584/1-530 carboxysome shell carbonic anhydrase [unclassified betaproteobacterium ENR4]
MGSRARHVRRLREAFGGAIGHGTLPRAVTDPYYALFGRAPVLRFAAQSPGIGAHPLHDATHNRCLLEREAEI
VAAFEAIEPALKEIAAMQWQDGFAERAQSLALQRLGFTLPQAWLVASWTAPLDMRRLYAYAVFRTFRMLAER
NFDRSLANHNEGEPADALIRRWGFHAIDITPCADGRLSGVVDYILRVPPAVVVHRKSYAGSMFEIEESMRHW
AEVELRRHREGVPNRADEPTRYLKIGVYHTSGSDPSHEGCAAHGSDERRAAGALLERLDAFRKAIENSFCCG
ASVATLLIGVDTDTDAIRVHVPDAEDRMSLERYVDNARLYEATRALEREAAKEAIRLAVAECAGVPSDDAAT
EGMRWFCAYLLKNNMAQIEYVRAYHNGRYTDLGHTERFITVGDSFDDVQMRNLAYQAQMDTVEEGASDLDIG
IKIFTKLNVARGLSIPVIVHFRYDAKVPGSRERAVKRGQRLEAAIRERYARLVREGLLYTFVTVKDSAVASR
LEDVGGPNGAAEDHCACGCDGMEARS----------------------------------------------
----------------------------------------------------------
>2639306181/1-525 carboxysome shell carbonic anhydrase [Ferrovum myxofaciens P3G]
MNTRNRPGRHTSPQFAASRPPYGLGTPNGALQGRQPETLAASLALESNPGCAMQGGRLCSHPLTNQMENRRL
LAYEKTIKERFANIIPVLKRIAGLQHAAEFVAQAQAIANQELGFDLPSRILADAWVTGLDMSALYGETVMRT
LRLLAEQARTSNPPEAVDVDEAVSFMLDCGYHAVDISPCSDGRLKGLVRYILRLPTGAVRSSKSYAGAMFDV
EANVKRWIETELMRFREGRPVTPDAGTRYLKMVVYHTSSSDPAHEGCAAHGSNEVRAAEKGLERLREFRQAI
ENSFCCGASVDTLLIGVDTATDAIKVHVPDADGEMSLYRAVDNLALYEQTVNDDGNTARLKVYQAIQAASAQ
GGGWGRGNGEPHEGMRRLIATLLINNLSQIEYVCGNWGGRYPDIGHNERFISVGDGFEEFQLRNLAYFAHLH
TVEEGAPDMDVGINIFKKLNVNHGLPIPLAIHFRYDSRVPGCRERTVERCQRVQAALELRYGELARQGLLVC
GMTVQDKRPGSPIESIEANGA---------------------------------------------------
----------------------------------------------------------
>2646430556/1-591 carboxysome shell carbonic anhydrase [Synechococcus sp. WH 8020]
MVRSVPSRGGRPLSPSAPTRRQLQQERADSLSPAEPKQADSNPLSARDASLQRRRALTTSGKAAVLTQGTLG
AGRVRTSQDSRRSVPQQPGWVRRDQKSSSALSSSSKRSTSNRSTSNRPAFNRLHPLTDSVANDHLRSYELEV
KGRFERIVPVLQKISALQHQADFIDQAQLLARRELGFDLPKHILERAWVRPLDMRALYAWCVFESHRVFSDC
FFQSDPLAASSGSEAAQTFERFLLDCGFHLLDVTPCADGRLAHSIAYALRIPFSSVRRRSHAGALFDVENTV
NRWVKTEHRRYRESIPNAASQDTRYLKVVTYHFSSLDPSHQGCAAHGSDDKLAASAGYQRLLDFRQAVENSF
CCGASVDLLLIGLDTDTDAIRVHPPASDSSTQLDRWVSAQDLYQATSTMSPDQALIQIAEAVESGAPGTMDS
GMVSLITRLMANNISQIDYVSDLHDGPYPDAGHAERFIGVGIGFKEVHLRNLTYFAHLDTVEEGAPDLDVGV
KIFKGLNVSRDLPIPVVIRFDYSSSVPGARERAISDCQRVNSAISNRYSDLVCDGLLHTCLTIRDRTQTSPA
EVVGSTLDPVVQEAH-------------------------------------------
>2648679465/1-509 carboxysome shell carbonic anhydrase [Prochlorococcus sp. scB245a_520K10 (unscreened)]
MPLRGLAKAKNFTLGPTAPMKTFTENIHTQTKKSNDLGNSGKSHKLTNSIQNENLYRYESKIKSDFDEIVPT
LKEIARIQHHDDFISKAQVISRKNLGIDLPLHVLDKSWVKPLDMRALYAWCAFKQHEKLSDNFFKNDPLEGA
SGSRVAEDFEKFLLDCGIHLLDITPCSDGRLAHSVAYVMRIPFSSVRRRSHAGALFDIENTVNRWVKTEHKR
YRENIPNEAHKDTRYLKVVTYHFSSVDPLHQGCAAHGSNDELAAEEGRSKLYAFKEAVENSFCCGASVDLML
IGLDTDTDSLKIHIPTSDGGIDLEKTISTLEIYNSTINFSKEDAEREICQTISKQFSKDKLSGLEKFTYKLI
VNNISQIDYVKSFYNGSYEDIGHAERFIGVGIGFKEVHLRNLTYFAHLDTVEEGAPDLDVGVKIFTGLNVSQ
DLPIPVVIRFDYSGKVPGAKERAIKDCERVNNAISIRYKNLVDQGLLHTCSTIRDRDNIHSAQIIGMSLDKK
TEEAH-------------------------------------------------------------------
----------------------------------------------------------
>2655751807/1-508 carboxysome shell carbonic anhydrase [Prochlorococcus sp. scB245a_518I6 (unscreened)]
MPLRGLAKAKNFTLGPTAPMKTFTENIHLQTKESNLRNSGKSHKLTNNIQNENLFRYESKIKSDFDEIVPTL
KEIARIQHHEDFINKAQKISRKNLGIDLPLHVLDKSWVKPLDMRALYAWCAFKQHDKLSDNFFNNDPLEGAA
GSRDAEDFEKFLLDCGIHLLDITPCSDGRLAHSVAYVMRIPFSSVRRRSHAGALFDIENTVNRWVKTEHKRY
RENVPNEAHKDTRYLKVVTYHFSSVDPLHQGCAAHGSNDELAAAEGRNKLYAFKEAVENSFCCGASVDLMLI
GLDTDTDSLKIHLSTSDGGIDLEKTISTLEIYNSTKNFSKEDAEREICQTISKQSSKDKLSGLEKFMYRLIV
NNISQIDYVKSFHNGSYEDIGHAERFIGVGIGFKEVHLRNLTYFAHLDTVEEGAPDLDVGVKIFTGLNVSQD
LPIPVVIRFDYSGKVPGAKERAINDCERVNNAISIRYKNLVDQGLLHTCSTIRDRDNIHSAQIIGMSLDKKT
EEAH--------------------------------------------------------------------
----------------------------------------------------------
>2656421434/1-510 carboxysome shell carbonic anhydrase [Thiotrichales bacterium SG8_50]
MLNARSKQTRSSARQQGYAAPLGRPGARLSQQPGVVATAATRATNSASHHPLTDSEENARLYRYESDIKTAF
DAIVPTLKQVSAMQHQADFETRAQQLAREQLGYELPAEMLADAWIDQLDMRRLFAWCLFETYRRFCDEFFSD
DPMGKSDVDFQRLLQECGFHTLDISPCADGRLAHVIRYVLRLPYRAVRRKSYAGALFDIEDSLEKWVETELL
RFREGRPNTADEPTRYLKTVVYHYSSVDPQHEGCAAHGSDTRRAASAGLERLQAFQQAVENTYCCGASIDRL
LIGLDTDTDVIRIHIPDADGAIKLDKYIDTREIYDATQPMAASIAEEWIGDYVIGANPDMADGMARFITYLV
INNLSQIEYVRHHHGDHYPDIGHAERFIGAGIGFEEVQLRNLTYFAYLNTVEEAAPDLDVGIKIFSQLNIAH
GLPVPVVVRYDYHGNVPGARKRAEAHCRRVADALHTRYADLTDQGLLHTLQAVRDVNAASRIEILDSSVKAQ
AAQEAH------------------------------------------------------------------
----------------------------------------------------------
>2671880642/1-494 carboxysome shell carbonic anhydrase [Nitrosomonas nitrosa Nm146]
MSMAENFSVDTVPHIEPICTVGPNQSCRHSLVDQELNEFLHIYEELVRSRFSAITDTLKTLSIYQHELDFVT
RAQRIAMDHLHYKLPLNLLEDSWVSGLNLRALHSYCIFRSFKECIAKARFDQASWRERNALNTNFLHSCGYH
TVNISPCADGRLQGLLSFVLRLVPSEAVYVKAYAGAMFNIEEDITNWAHRELERLTGGLPGDEDRNYLKIAV
YHYSSSNPSHEGCAAHGSDNKKAVEAALMRLNELRAAINNTYGRGAAPDILLIGVDTDIDSIRVHIPDVNGD
IHSHRFVDSGDLYRESLGMTQEAARMYIADAVTKAECQNGLVHNKGKMAAGMRSLVFGLLEANLSQIEYVIQ
YHAGRYAVIGHNERFICAGEAMNELHLRNKFYFAHLNTVEEGAIHLDVGIKIFTNLNIKHGLAIPILVHYHY
SSRVPGARERVIQRCRRVKAAIEARYSQLHEKGLLYCQIAISDKAGSERCTFIEDEIIEAEH----------
------------------------------------------------------------------------
----------------------------------------------------------
>2676287839/1-550 carboxysome shell carbonic anhydrase [Ectothiorhodospira marina DSM 241]
MIRRHAHRNNLIWASGAGAAPSPAATVGDARQASPRKLGGWEPAPAAPRTEDTVSRPSVQDTAPLAPSRERR
PPHRARRHVPGTVTQPHPLTNRSTNEQLRTYDQGVRAAFDQIVPTLKQISALHCEPDFTQRAQQLAQRELGF
ELPNGILDDAWIAGLDLRRLYAWSVFETYRRMADDFFARDPLRGRETTTFDTFLQSCGFHLMDITPCADGRL
AHAISYVLRLPISAVRRKSYAGTLFDVEDTVEKWVEVEHQRFREGRPNTADTATRYLKVVMYHFSSLDPQHQ
GCAAHGSDDAQAARAGLERLHHFRQAIENSFCCGASVALLLIGLDTDTDAIRVHLPDERGEMDLNQSVDAQA
LYDQTHNLTPEAARQGILEAVCAAAPDTADEGMVRLVARLVENNLSQIEYVRTLQGGGYQDAGHAERFMAVG
IGFEEIQLRNLTYFAYLHTVEEGAPDLDVGCHIFDGLNVRHGLPIPVVVRFDYHGRVPGARARAVERVHRLD
RALADRFRTRVEQGLLHRMLVVRDCDAGAGLEVISTSVMPPPAGEH--------------------------
----------------------------------------------------------
>2676374591/1-494 carboxysome shell carbonic anhydrase [Nitrosomonas sp. 51 Nm51]
MNVSTNLSVENVPSPEPVCTVGPSQSCRHALVDAELNDLLYIYEELVRSRFSAITNTLKKLSIYQHELDFVT
HAQRIAKDNLRYELPLDLLEDAWVSGLNLRALHSYCTFRSFKECVAKVRFDQASWREVNALHTDYIQSCGYH
TVNISPCSDGRLQGLLSFILRLAPSESVFVKSYAGAMFDIEEDIANWAHRELERLSGGLPGSEERNYLKIAA
YHYSSSNPGHEGCAAHGSDTNKAIESALARLNGLRAAINNTYGRGAAPEILLIGVDTDIDSICIYLPDANGD
IDPDRYIDNGVLYQQSLGMDLEAARNYISDAVAKVESQSGTGQGAGKMAAGMRNLILGLLEANLSQIEFVVQ
YHAGRYAVIGHNERFICAGEAMNELHLRNKFYFAHLRTVEEGAAHLDVGIKIFTNLNIKHGLAVPVLVHYHY
SSNVPGSRERMIARGRRVKKAIEARYPDLHARGFLNCQIAISDKAGTERCTFIEDEVKAAGH----------
------------------------------------------------------------------------
----------------------------------------------------------
>2676387416/1-502 carboxysome shell carbonic anhydrase [Nitrosomonas halophila Nm1]
MNTRKRLAAMRRAGAFPQAGSPLNPACVIGPDQRCEHPLVDQALNQHLSAYEQQVRGRFAVIVGTLKTISAF
QHELDFVSRAQAIALDKLGYQLPADLLGEAWVSGLNLRALYSYCIFCSFKECIENADADQAPWRGRMALDMA
FLRACGYHTLDISPCADGRLQGLLPFVLRLVPDEAVYVKAYAGAMFDVEMDVADWAHRELERLTGGIPGGED
CNYLKVAVYHFSSSNVQQQGCAAHGSNDHKAVESALVRLNELRVAIENTYGRGAAPEILLIGVDTDIDAIRV
HLPDAEGDVNPYRYVDSGEVYHKTLSMTPDAARQQIAEMIAEAERSEGWAQGNGRMSDGMRRLVQQLLESNL
SQIEYVVQYHAGRYSVIGHNERFICVGEAMSELQLRNKFYFAHLDTVEEGATDIDVGIKIFTGLNIKHGLAV
PVLIHFHYSSRVPGSRERAIHRCRRIKAAIRGRYAHLCTQGLLDCQIAVSDRAGSERCTFIEDEIQDAGH--
------------------------------------------------------------------------
----------------------------------------------------------
>2676825239/1-487 carboxysome shell carbonic anhydrase [Ectothiorhodospira magna B7-7]
MGEAPPPHGHRLSSPVKGARSQARLHPLTDKAANHRLQAYETAVKSSFDRILPVLHDLAGLQRDKGFIGKAQ
ALAEQTLGFRLPDHLLNDAWIKGLDLPRLHAACLFETYGRMADGFFAHDPLKGHDTREFDTFLQSCGFHLMD
VTPCADGRLAHTISYVLRLPFGAVRRRSFAGALFDVEDTVSKWVEVEHARYRAGVPNTADAPTRYLKTVVYH
FSSRNPAHEGCAAHGSDDDAAARAGLERLRAFRQAVENGFCCGASVALLLIGLDTDTDALRIHVPDAQGHTD
LQRSLDTGHIYHQTLSMTPEAARRHILEQVRRQAPATPDEGMVTLIARLVENNLSQLDYVVRRHDGTYPDQG
HAERFIGVGIGFEEIQLRNLTFFAYLHTVEEGAADLDVGCRILGGLNHPHGLPIPVVIRFDYHGQVPGARER
AIARCQQVDRAVTERYAPLIRDGLLHRLLVVRDCDTRGGLERVATSTDPSGRGGH-----------------
------------------------------------------------------------------------
----------------------------------------------------------
>2677845564/1-518 carboxysome shell carbonic anhydrase [Burkholderiales bacterium GJ-E10]
VNTRNAYALRARASQRQHPPMSVVVPRTAQPNGVSAAAPFGLGTRQGSLPARSGGERHVLADRMANARLAHC
EESVKGRFARIVPALQRVVGLQATADFAERAQGVVRDALGCELPARLLDDAWATGFDVKAAYAHCVFQALAA
ATDQFARDIREQVEVVQDTRNFFLDCGFHTVDISPCADGRLKGLSRYILRLPLSSFTWRKAYAGALFDVEVD
VRNWTATELRRFREGVPSTVDAGTRYLKVAVYHFSSSDPAHEGCAAHGSNDHQAIDAALGRLKQFRQAIENA
FCCGASTDILLIGVDTDTDAVRIHVPDSRGDLSAYRFVDNAELYAQTRASTADAARLAVYESVRAASRMGGW
ASGQGEPHDGMRRLIVNLLINNLSQIDYVEELHGGRYADIGHAERYISVGDGFEELQMRNVAYYAHLHTLEE
GAADMDVGIKIFRKLNLAHGLPIPVAIHYRYDARVPEARERATEKARRVRDAIRNRYPALTAGGDLQCRLSV
QDLPTGSPIEIVVD----------------------------------------------------------
----------------------------------------------------------
>2681977279/1-520 carboxysome shell carbonic anhydrase [Alteromonadaceae bacterium 2141T.STBD.0c.01a]
MLRSTRQSGRLRTRQGTRSTQPAPLRRPGAVEQLAVGSRTRGPSGRSPARAGTVSHPLCRSEENQRLFGYER
DVKAAFDNIVPTLKQISALQHEADFEQQAQKIARAQLGFELPQEILADAWVTQLDMRRLFAWCVFSTYRHFC
DDYYRNDPLAVDAGRGADDFDSFLQACGFHTLDVSPCADGRLAHLVRYVLRLPQQSVRRKSYAGALFDIEDS
IQKWTEVELGRFREGQPNTADAPTRYLKAVTYHYSSVDPEHQGCAAHGSDTAKAAQAGRERLYAFREAIENS
FCCGASIDLLLIGLDTDTDAIRVHVPDAEGAIDLDTAVDALSLFDATARSSASEATHAIADAIRACTPDVQP
GMAQLVERLIENNLSQIAYVRSNHGDHYADIGHAERFIGAGVGFEEIQLRNLMYFAYLNTVEEATADLDVGI
KIFTGLNVAHGLPVPVIVRFDHHGQVPGSRERAEQHCARVSEALQARFDSLAEQGLLHVLQVTRDCDAAGSI
DLLACSVNAHKQAGGH--------------------------------------------------------
----------------------------------------------------------
>2681990716/1-506 carboxysome shell carbonic anhydrase [Ectothiorhodosinus mongolicus M9]
MNTRKRQAAMLRAGVVSAANVALPPNPACVAGPGQQCAHALVDRELNQRLYEYEQRVRERFTRILETLKVLS
SMRHQSDFVAKAQQLASMQLGYALPDHLLEDAWIAGLDLRALHAYCTFQSFHACVENAESDQQALRERSLLD
PDFIRGCGFHTVDISPCADGRLQGLVPFIFRMAPNSAVTVKAYAGALFDIESDIADWTHRELLRLSDGLAPG
SAEGNYLKIAVYHFSTSNPGHQGCAAHGSNDHQATEAALDRLKELRSAIDNIYGFGAAPDCLLIGVDTDIDA
IRVHLPDAQGHLNVHRFVDSSQLYRDTLNMDSATARQHIASTVDQTQHMDGWGRGEGEMVAGMREFVIHLLE
ANLSQIEYVIQHHEGRYQVIGHNERFICVGEAMTELQLRNKFYFAHLDTVEEGANDMDVGIRIFTGLNIQHG
LGVPVLIHFHYSSRVPGARERAIQRCQRVKNALASRYAHLQNNHQLFCQMAISDVHGSERGCFVEDVESECT
VH----------------------------------------------------------------------
----------------------------------------------------------
>2682088997/1-509 carboxysome shell carbonic anhydrase [Prochlorococcus sp. MIT0918]
MAFRNLANNRKRFLGPTAPRKQFPPAKESISQVQDFSLTSPNSHPLTDLAQNKILQSYETEVKTRFDQIVPL
LKKISSLQHEDNFVARAQQLADEELGIDLPTHILDKAWVRPLDMRALFASCVFKAHEHSSNQFFHSDPLNGS
TNSDQANAFQLFLQECGFHLLDITPCADGRLAHSIAYALRIPFSSVRRRSHAGAMFDVENTVNRWVKTEHKR
YRENLPNSAHEPTSYLKVVLYHFSSLDPSHQGCAAHGSDDKLAASSGLKRLLDFRESVENSFCCGASVDLLL
IGLDTDTDAIRVHVPDSQNLISLDKWVSTADIYEETKQLSVDQAITRISEQINANVNGDAKPGMVDFINKLI
VNNISQIDYVRQLHNGSYPDAGHAERFIGVGIGFKEVHLRNLTYFSHLDTVEEGAPDLDVGIKIFKGLNVSR
DLPIPIVIRFDYSGKVPGAKERALSDCKRVNSAISSRYRQLVDDGLLHTCLTIRDRDTKGPAEIVGSSLDPV
LQEEH-------------------------------------------------------------------
----------------------------------------------------------
>2682090923/1-509 carboxysome shell carbonic anhydrase [Prochlorococcus sp. MIT0919]
MAYRKLAGNRGRLQGPTAPRKSYLSAQQIKPVLKEPSIFSNGLHPLTDLTFNKRLQTYEEEVKGRFDEIVPL
LKEVSTLQHDNDFVEIAQKLAISKLGFELPKHILEKAWVRPLDMRALFAACVFQAHQLSSNQFFDSDPLSGS
ESSEEAKVFESFFTECGFHLLDVTPCADGRLAHSIAYVLRIPFSSVRRRSHAGALFDIENTVNRWVKTEHRR
YREGVPNLPTDPTRYLKVVVYHFSSVNPSTQGCAAHGSDDSLAASEGLQRLLDFKQSVENSFCCGASVDLLL
LGLDTDTDEIRVHIPNSASDILLDQWIAAKEIYEETKSLSVNEAIQYIKERVRKSVTGNIDKGMVDFISKLI
VNNISQIDYVKTVHNGPYPDEGHAERFIGVGIGFKEVHLRNLTYFAHLDTVEEGAPDLDVGVKIFKGLNVSR
DLPIPIVIRFDYSGRVPGARDRAVSDCKRVDSAIFNRYRKLVDDGLLHTCLTIRDRDAKSPAEIVGSSLDPA
LKEEH-------------------------------------------------------------------
----------------------------------------------------------
>2682093351/1-519 carboxysome shell carbonic anhydrase [Prochlorococcus sp. MIT1013]
MAYRNLAKKSRSGPTAPMKRFKDLETQNLNSRVIKTTNSFSDEIKNISSLSTDHPLTNSLENQKLNQYENKV
KDRFDNIVPLLKRVSSLQNDLNFVERAQSLCQAELGYELPQHILEKAWVGSVDISALFAWCVFQSHQLTSNE
FFDSDPMEGSENSQYAKSFQSFLYQCGFHLLDITPCADGRLAHAISYALRIPFSSVRRRSHAGALFDIEKTV
NRWIKTEHSRYRESTPNSATEPTRYLKSVIYHFSSVDPTHQGCAAHGSNDELAASEGLQRLLDFREAVENSF
CCGASVDLLLIGIDTDTDAIRIHTPSKINEVDLKSWVCANEIYKETQFLNAEEALQKIQENVKSVCPGETDP
NMVKFITKLISNNISQIDYVKNFHSGSYQDAGHAERFIGVGIGFKEVHLRNLTYFAHLETVEQGAPDLDVGV
KIFTGLNISKSLPIPIVIRFDYSGSVPHARNRALSDCHRINQAIKSRYRDLIDDGSLHTFLTIRDRDKKAPA
EVVGSSLDPVTQEAH---------------------------------------------------------
----------------------------------------------------------
>2684588748/1-519 carboxysome shell carbonic anhydrase [Prochlorococcus sp. MIT1214]
MAYRNLAKKSLRGPTAPMKRFVDLENQSFNSKVIKTTNSFSDEIKTISSFSTDHPLTNSQENQKLNQYEKKV
KGRFDNIVPLLKRVSSLQNDLNFVESAQNLCRSELGYELPLHILEKAWVGNVDISSLFAWCVFQSHQLTSNE
FFNSDPIEGSEDSQYAKSFQSFLYQCGFHLLDITPCADGRLAHAISYALRIPFSSVRRRSHAGALFDIEKTV
NRWIKTEHSRYRESTPNSATEPTRYLKSVIYHFSSVDPTHQGCAAHGSNDELAASEGLQRLLDFREAVENSF
CCGASVDLLLIGIDTDTDAIRVHTPSKTNEVDLKSWVCANEIYKETQFLNAEEALQKIQENVKRVCPGKTDP
NMVTFITKLISNNISQIDYVKNFYSGSYQDAGHAERFIGVGIGFKEVHLRNLTYFAHLETVEQGAPDLDVGV
KIFTGLNISRSLPIPIVIRFDYSGSVPHARNRALSDCRRINDAIKSRYRDLIDDGSLHTFLTIRDRDKKAPA
EVVGSSLDPVTQEAH---------------------------------------------------------
----------------------------------------------------------
>2684590739/1-509 carboxysome shell carbonic anhydrase [Prochlorococcus sp. MIT1223]
MAYRRPLAKDIQRIKGPTAPRKRFENFEETRAIASETIESAVCHPLTNTSQNKILEDYEHSVKGSFDKIVPV
LKSISSIQNSNDFILQAQKLAIEELGFELPLHVLEKAWVRPLDMRALFAWSVFQAHQKASAEFFNSDPLNGS
EKSPLAKKFQSFLLECGFHLLDVTPCSDGRLAHSIAYAMRIPFSSVRRRSHAGALFDIERTVNRWIKTEHKR
FRENMPNEAHTPTRYLKVVTYHFSSIDPKHQGCAAHGSDDVLAAKAGFQRLLDFRKAVENSFCCGASVDLLL
IGLDTDTDSIRIHVPDKDSKTDLSSWVSSQDLYRLTHHLSASMALKKIKEVIKQKSTGNTEVGMINFIAKLI
ENNFSQIDYVRHLHSGPYPDAGHAERFIGVGIGFKEVHLRNLTYFAHLDTVEEGAPDLDVGIKIFKGLNVIR
DLPIPVVIRFDYSGRVPGERERAIDDCLRVRNAISNRYRSLVDDGLLHTLLTIRDRDLKDPAEVVGSSLDSI
PKEAH-------------------------------------------------------------------
----------------------------------------------------------
>2684595519/1-509 carboxysome shell carbonic anhydrase [Prochlorococcus sp. MIT1300]
MAYRNLARSSGRFLGPTAPRKRFLAGNDSSLEAKPLRTAATNSHPLTDVSANKYLLEYENDVKGRFDQIVPF
LKKISELQHNHNFVDQAQQLSRQELGIELPSHILDKAWVRPLDMRALFAACVFQSHKQTSDYFFDSDPLNGA
EGSKQAKDFDLFLAECGFHLLDVTPCSDGRLAHSIAYALRIPFSAVRRRSHAGALFDIGNTVNRWIKTEHRR
YREGLPNGVNQPTKYLKVVIYHFSSKDPSHQGCAAHGSDDSAAASAGLQRLLDFRESVENSFCCGASVDLLL
IGLDTDTDAIRVHVPSADSQISLDSWVCALSIYFDTKDLQPNQVMQTITKMVYENAPAKPDPGMVNFVTRLI
SNNISQIDYVREHHGGAYSDAGHAEHFIGVGIGFKEVHLRNLTYFSHLDTVEEGAPDLDVGIKIFKGLNVSR
DLPIPIVIRFDYSGRVPGARERAIDDCIRVNSAITSRYLDLVEDGFLHTLSTIRDRDKQASAEVVGSSLDPV
SSEVH-------------------------------------------------------------------
----------------------------------------------------------
>2684599668/1-513 carboxysome shell carbonic anhydrase [Prochlorococcus sp. MIT1307]
MAYRSLAKNVERLRRGPTAPSKRSMAVQTLALEPEASPKCTPLRDSGSHALTDELSNKHLQAYEIEIKEKFD
RIVPFLKKLSEIQHEQDFANRAQKLSRSELGFKLPDHFLEKAWVRPLDMRALFAWCVFQSHQQTSDQFFDTD
PLKGSESSDQAKTFESFISECGFHLLDITPCADGRLAHSIAYALRIPFSAVRRRSHAGALFDVENTVNRWVK
TEHNRYRAGLPNPPEVPTRYLKVVIYHFSSIDPSHQGCAAHGSNDSLAAAAGHARLLDFRKAVEKSFCCGAS
VDLLLIGLDTDTDAIRIHVPSSGSEIPLDKWISALDIYQQTKSMSADQAIQEIARQVQAVASTADPGMVSFV
TRLIANNISQIDYVRQLYGGSYPDAGHAERFIGVGIGFKEVHLRNLTYFSHLDTVEEGAPDLDVGVKIFKGL
NVSRDLPIPVVIRFDYSGDVPGARERAIADCRRVDSAIASRYQRLVADGLLHTFLTIRDRDQKKSAEVVGSS
LDPSFQEEH---------------------------------------------------------------
----------------------------------------------------------
>2684601652/1-509 carboxysome shell carbonic anhydrase [Prochlorococcus sp. MIT1314]
MPLRGLAKAKNFTLGPTAPMKTFTENIHIQTRESNNFQDFGKSHKLTNNIQNENLFKYESKIKSDFDEIVPT
LKEIARIQHHEDFINKAQTISRKNLGIDLPLHVLDKSWVKPLDMRALYAWCAFKQHEKLSDNFFNNDPLEGA
AGSRSAQDFEKFLLDCGIHLLDITPCSDGRLAHSVAYVMRIPFSSVRRRSHAGALFDIENTVNRWVKTEHKR
YRENIPNEAHKDTRYLKVVTYHFSSVDPLHQGCAAHGSNDKLAAEEGRNKLYAFKEAVENSFCCGASVDLML
IGLDTDTDSLKIHLTTSDGNIDLEKTISTLEIYNSTINFSKDDGEREICQIISQQSSKDKLQGIEKFIYKLV
INNISQIDYVKNFHNGSYNDIGHAERFIGVGIGFKEVHLRNLTYFSHLDTVEEGAPDLDVGVKIFTGLNVSK
DLPIPVVIRFDYSGKVPGAKERAIKDCERVNNAISIRYKNLVDQGLLHTCSTIRDRDNIHSAQIIGMSLDKK
TEEAH-------------------------------------------------------------------
----------------------------------------------------------
>2684603740/1-511 carboxysome shell carbonic anhydrase [Prochlorococcus sp. MIT1341]
MAYRRNLANSAEGVKGPTAPRKRYLSIQESEVSFDGFLRDNSSGQHPLTDEKANKHLQAYESQVKGRFERIV
PLLMKISSLQHEEDFVSRAQKLTASELGFELPTHVLEKAWVSPLNMRALFAWCVFQTHQETSNSFFNSDPLH
GAEKSNEAKAFQSFLNDCGFHLLDITPCSDGRLAHSVAYVLRIPFSAVRRRSHAGALFDIEQTVNRWVKTEH
QRYRENLPTPATAPTRYLKVVTYHFSSLDPLHQGCAAHGSNDSVAAAEGLNRLLGFRKAIENSFCCGASVDL
LLIGLDTDTDAIRVHVPSFDTTIDLDNWICTSEIYRETQSMSADLALDEITRRVQESAKTRPDEGMVAFIAR
LIANNISQIDYVRQNHGGHYPDAGHAEKFIGVGIGFKEVHLRNLTYFSHLDTVEEGSPDLDVGIKIFKGLNV
SRDLPIPVVIRFDYSGTVPGARDRAMADCRRVDEAISARYRDLVDEGLLHTFLTIRDRDEKSPAEPVGSSLD
PSLKEAH-----------------------------------------------------------------
----------------------------------------------------------
>2684684526/1-518 carboxysome shell carbonic anhydrase [Tepidimonas taiwanensis MB2]
MDTRKRQLALQRSALAHLPRHGMAVGARPTLEARTAPPNPACVPGAGQFCRHPLVDAALNAALLAYEQTVRG
RFEAIEDVLRSLSARQHDRDFVEQAQALARQRLDTEWPLSLLEHAWVAGVDMAALQAHALFATIERCVRLAD
QDRAPWMDRLPVQAADLRACGIHTLDVSPCADGRLQGLLPFVLRTAPSEAVAVKAYAGALFDVELDVAEWTQ
RELERLSGALPGAEGADYLKVAVYHFSSSHPQHEGCAAHGSHDARAVVAAIERLHALREAVNNTYGEGAAPL
VMLLGVDTDLDALRVHLPDACGRLHADRFLDAATLYRETLGMSADAAHRHIETAVVAHVQDLGGVLTRQPGD
EGLARLAQRWITANLSQIEYVIQHHAGRYAVIGHDEHFICVGDALPSLQLRNQYYHAHLDTVEEGAADLDVG
VKIFTALNLRRGLALPMLVHFTYSSRVPGARQRAIERGHRVVAAIRARYAHWDERGRLHARVAVSDRYGRER
VAFVDEAVAAPAGH----------------------------------------------------------
----------------------------------------------------------
>2685853275/1-571 carboxysome shell carbonic anhydrase [Thiocapsa roseopersicina DSM 217]
MSKQRRPARASLIWASASATAAPAYQPRVQGESVPGASTAIAEPATQEPTTRGLAKPGPTERTATARAPRMR
PRPPAQVAGAAKRSARQTTRAVGAETMRGRVPGPNGLHPLTDLDGNARLQCYEDRVKAAFDRIVPVLKQISA
LQHESDFEQHAQSIARAELGFDLPEHMLADAWVTQLDLRRLFAWCVFETYRRMADDFFANDPLGGREVHAFD
RFIQDCGFHQLDVTPCADGRLAHAISYVLRLPFGAVRRKPYAGGLFDVENTVSKWGEVELGRFREGVPNTAD
APTRYLKTVIYHYSSVDPHHQGCAAHGSNDAAAAQAALDRLLAFRQSVENGFCCGASVALLLIGMDTDTDAI
RAHVPDGEGRMDLTQSVDAIKVYAITRDLEPTAARARVAELVKAHAPATADPGMLRLVARLIENNLSQIDYV
RQVHGGRYADAGHAERFVGVGIGFEEIQLRNLTYFAYLYTVEEGAADLDVGRKIFGGLNVSRGLPIPIVIRF
DYHGGVPGARERAATRCRRLDAALADRFADLDDRGLLHRLLVVRDSDAGTGIEVVGSSLDAQMSGGH-----
----------------------------------------------------------
>2687842897/1-550 carboxysome shell carbonic anhydrase [Ectothiorhodospira sp. BSL-9]
MIRRHAHRDNLIWASGAGAAPTPAATVGDARQASPRKPGGWEPEPAAPHAGDTVSRPSLQDTAPLAPSVERR
LPHRARHHAPGTAAQPHPLTNRSANDQLRAYEQSVRAAFDRIVPALKQVSALHCEPDFTHRAQQLAQRELGF
ELPTGILEDAWIAGLDLRRLYAWSVFETYRRMADDFFARDPLRGRETTAFDEFLQSCGFHLMDITPCADGRL
AHAISYVLRLPIGAVRRKSYAGTLFDVEETVEKWVEVEHQRFREGRPNTADSSTRYLKVVMYHFSSLDPEHQ
GCAAHGSDDALAARAGLERLHHFRQAIENSFCCGASVALLLIGLDTDTDAIRVHLPDEGGEMDLNQWVDAQA
LYDQTHNLTPEAARQGILEAVCAAAPDTADEGMVRLVARLVENNLSQIEYVRTLQGGGYPDAGHAERFMAVG
IGFEEIQLRNLTYFAYLHTVEEGAPDLDVGCRIFDGLNVSHGLPIPVVVRFDYHGRVPGARERAVERARRLD
RALADRFRPRVEQGLLHRMLVVRDCDAGAGLEVVSTSVDLQPAGGH--------------------------
----------------------------------------------------------
>2691254494/1-514 carboxysome shell carbonic anhydrase [Hydrogenovibrio sp. WB1]
MNPARVRQKSMFWRKVAAPVKTGATPGQMQKSSVTSVHSAPMGRSDHALVNTRRNQLLRDYELNTKAGFDDL
EGILKRVASWQNEEDFVVKAQALVQSEFGWQWPESLLTDAWKTGLNVKALYAYGIFKQFERLSQDFYQLNPL
QDEQEAVAKQAFMAAGFHAVGVAPCADGRLAHTVSYVLRLPHNMVRRKAHAGVMFDVSESVRHWVFVEHDRF
REGIPNPATESTRYLKIAVYHYSDKDPNHQGCAAHGSDEKKAAAAALQRLEDFQQAIENRFGCGSRVEPMLL
GLNTDNDSLKVHLPNQEGQLCLARYIKTETLFDQTAGWPADQARAYLKEAMQQLAEQAGSSAPNDSMQDLLA
WLIEQNFSQIAYVRQYEKGLYADIGHAERFIGLGNGFEEVQLRNLSYYGFLDTLEEGAPDVDVGIKIFKGLN
VHRGLPAPVIIRCDYDGRVPGSRTRALEKARRIEQALHQRYSELSEKGELTSLCTLRDHQRAVPCEMVSMRL
SPTWAEQYEV--------------------------------------------------------------
----------------------------------------------------------
>2698518374/1-537 carboxysome shell carbonic anhydrase [Sulfurivirga caldicuralii DSM 17737]
MSVISRRVGKRSRRPLIWQSARNDSAAFATVAETPAATPLRRDVSGRGVNAGAQKPSIRPGVTHPLADAAQN
AKLHQYECSVKARFDLLRDAARQFVEQHDIERMRTDALNDAYFRIAQVNLSDRAWDGLKCAPQSLRAQLLYV
ESTFAEYIRTANDFYINDPLHGRSEARAFRQRLLDLGIHGIDMAPCADGRLAHVVSYVLRLPWSVVRRKAHA
GAMFDVSESVRNWVFTEYTRFAFNQPNPVNADSRYLTIAVYHYSKTDPGHLGCAAHGSDEHKAAQAALQKLQ
DYRTAIENRFGCGAAVRTLLLGLNTDDDTLRVHVPDETGQLDLDRYVDTGALYAATQGMSAEAAAERIEIEI
DSACIRDRAVPPAPEVRALLAMLIRNNFSQIAYVQDYEGGQYTDLDHAERFIGIGDVLEDVQLRNLCYYSYM
HTIEEGADDIDVGIKIFKKLNVKQGLPIPVIIRCTYDGRVPESRDRAIARANRLENALIARYKPLVDGLMLF
TLKTLRDHTQCHPPEVVGAEQEHLACYFRSAKE---------------------------------------
----------------------------------------------------------
>2718173696/1-523 carboxysome shell carbonic anhydrase [Sulfuriferula sp. AH1 re-analysis]
MNTRNRPGRNISPQPPVSRPPYGLGTPAGALQVRPRPAVFALDAEVMPNPACATDTGRPCRHPLTNEAENQR
LLAHELAVKGAFDAIVPVLKRIAGLQHETDFSERAQTIAREQLGFELPERILADAWIADLDMRALYGACVMR
TLRLMAERAKMNNPHQATDEAVAFFLDSGYHAVDISPCSDGRLKGLVRYILRLPDGAVRSRKAYAGAMFDVD
ANVKRWIETELMRFREGRPVTADAGTRYLKVAVYHWSSSDPTHEGCAAHCSNVTAAAEAGLKRLSEFRQAIE
NSFCCGASVDTLLIGVDTDTDAIKVHVPDAAGEMSLHRHVDNIELYRASVNADASTARLKVYQAIQAASSST
GWGGGHGEPHEGMRRLIATLLINNLSQIEYVCSNWGGRYADIGHAERFISVGEGFEEFQLRNLAYFAHLHTV
EEGAPDMDVGIKIFRKLNASHGLPVPVAIHFRYDSRVPGCRERTVERCQRVKGAIEARYTELVQKGLLVCGM
TVQDKRPGSPVELVEADAT-----------------------------------------------------
----------------------------------------------------------
>2719777208/1-516 carboxysome shell carbonic anhydrase [Acidihalobacter prosperus V6]
MRTRAQQRQLAQRTRQPHALGMPAGTLLSGSAGRAAARVVLANPACDLNGRQPCEHALVDRALNQALHGYEA
MLQARFDDVEAVLRGIAELPRGEGFAAQAQELAHARLGCELPEALLQGSWMAGVDMAALYAHGLFAACRRSV
AQAPREQADWLAGMAIDDAFIGDCGYHTLDITPCADGRLQGVLPFVFRIAPTSEAVLLKAYAGALFDIEIDM
TDWTQRELMQRLNGRQGTRYLKMAVYHYSSSAPSSEGCAAHGSNEDAARDAAAARLNQLRTGIMQAFGVGLG
PDVLLLGIDTDLDAIRVHLPGAQGEPLTTLTVEAAQVYRETLGMAVEQASKHIADTIEQAAAGVRSSASVGL
KRLIARLLEANLSQIEYVIQHHEGRYERLGHGERFICVGDPIDELQMRNLYYFAHLDTLEEGAACVDVGVHI
FEKLNLSRGYPVPVIVHFSYASVIPGARERAVERCERVMRGITARYRGQVPEGALKFGLCVSDATGDERLGL
VRECGTGTQAVN------------------------------------------------------------
----------------------------------------------------------
>2719826266/1-526 carboxysome shell carbonic anhydrase [Halothiobacillus diazotrophicus LS2]
MNTRNSRQMQRSRLGGTSAKNRAPVGLGSKTQPRLDLAETVQPNPAYDRHPACRTLPDRGCQHPLTDVAANE
QLGRCEDTVKNRFDRIVPFLRAVAGIPLGVEYVTRVQELAQSSLGHTLPEHLLADNWINGHNLKGIFGYATA
KALTAATEQFSRRLKSEQDDAASAIGMLLDCGFHAVDISPCADGRLKGLLPYILRLPLSAFTYRKAYAGALF
DVETDLQQWQSTELRRFREGVPNYADSPTHYLKIAVYHFSTSDPTHAGCAAHGSNDRAALEAGLARLMQLRQ
AVENAFCCGASLEILLIGVDTDTDAIRVHIPDGDGFLNPHRYVDNADLYANTLNMTPDAARMAVHEAILAAS
ASEGWAKGHGAPHEGMRRFIAHLLINNLSQIDYVVQRAGGRYPQDDIGHAERFISAGDGFDEVQIRNLAYYA
HLQTVEENTADIDVGIKIFKKLNVARGLPIPIAVHYRYDSGVPGARDRMVERARRVHRAIAARFPELNDAGM
LQFRLSVQDREIGSPIEEVAPA--------------------------------------------------
----------------------------------------------------------
>2721488703/1-478 carboxysome shell carbonic anhydrase [Synechococcus sp. SynAce01]
MRNWRPIAPAESHPLTDLTANARLQAYESAVKGAFDRIVPVLKRLSALQHEDQFVAEAQRHAEAELGFTLPE
TILETAWVSQLDMRSLFAWCVFETYERVSETFFREDPLDCREGTPAAEAFNAFLLSSGFHLLDVTPCADGRL
AHTISYALRLPFSSVRRRPHAGAMFDVEDTVDRWVKTEHLRYREGVPNQAYDPTRYLKVVVYHFSSIDPHHE
GCAAHHSDDAAAAASGLSRLMDFQQAVENSFCCGASVDLLLIGLDTDTDAIRVHVPSSEGGTDLEHWLDARE
VHAATLRMGAEAARVEIRSRVMAAAAATPDEGMVSLISRLVEHNISQIDYVRSYHGGAYADAGHAERFIGVG
IGFKEIHLRNLTYFAHLDTVEEGAADLDVGVKIFTGLNVSRGLPVPVVVRFDYHGSVPGARERALLQCRRTA
SAIEVRYAKLFDQGLLHTLLTLRDRDQHAPAETIGSSIQLEVQGGH--------------------------
------------------------------------------------------------------------
----------------------------------------------------------
>2722617638/1-521 carboxysome shell carbonic anhydrase [Acidihalobacter prosperus F5]
MRTRTRQRQPTRRATRSVSPLPGGTLLSGADALMPARVMLANPACNLGESQHCEHVLVDRELNKALYGYEGM
LQARFDGVDETLKAVAELPRDEGFVARAQQLACTRLGCELPAFMLQGPWIAGLDMPALYAHCLFEMCRHSVA
QAPQEQQSWLKGMAIDDAFLTECGYHTLDITPCADGRLQGVLPFVLRIAPTSDAVVLKAYAGALFDIELDMA
DWSQRELAQRLSGRRETRYLKMAVYHYSSSKPSSEGCAAHGSDEQAARDAAIDRLRQLRNGIAQAFGAGLGP
DVLLLGVDTDLDAIRVHFPDANGEPTATATVDAARIYRETLGMTAEQARAHIASAVEQVADKLRSTGRAGMK
ALIARLLEANLSQIEYVIQHHEGRYESLGHGERFICVGDPIDDLQMRNLYYFAHLDTLEEGAACVDVGMHIF
EKLNLSRGFPIPVIVHFSYASVIPGARERVIERGERVMSAIQARYRDRMPSGMIKFALCVSDATGAERLALV
RECVTNAQAGNSEGMVS-------------------------------------------------------
----------------------------------------------------------
>2730884768/1-507 carboxysome shell carbonic anhydrase [Marichromatium gracile YL28]
MAATRTSPRPSRTARRRAPLWRVAPPRQSLASAAPVSALSAAAGPALPSLGGDNRRLGDYERRVRQAFAAIE
PVLRQIAALPQDAEFVRRAQHEARSRLGFELPVSVLERAWIGGLDMRALFAHASFATVRALSDDYFLNDPLG
MGTRAAEFGRFLLECGFHEMSLTPCSDGRLAHVIGYVLRLPMGGVRRKAHAGALFDVEEAVRRWTETELRRH
REGVPNTAEAPTRYLKVVAYHHSSRDPAHQGCAAHGSDDARAAAAGLAQLRAFREAIENSYCCGASIDILLI
GIDTDTDHIRVHLPDAAGEPALERHLDSGPLHAGTRGLGPQAARAHIRAAVAAAGGASPPAEGMQRLVARLI
EHNLEQLDHVAAEYDGHYADAGHQERFIGVGGDLAEVQLRNLTFFAFMRTLEEGAADLDIGIGIFRRLNLER
GLPIPVVVRFDYPGRVPGARARAVERCARVAEAIARRYPELVAQGLLHTWSTVRDSDHGGRIESVGGSLSEW
EGL---------------------------------------------------------------------
----------------------------------------------------------
>2731622590/1-495 carboxysome shell carbonic anhydrase [Brevirhabdus pacifica DSM 27767]
MMSAIHTSSGPNKAWRASWVPMAQKARPRSTPSRPALSLSVGGGSHPFAEPAIALDLDRREQEVESSFARLS
ETLRDLAPRQFEDDFPALAVARLRAIGVDADPDWFHAHWTRPLDMGAIHARAASRLFATLVQSGTERDRYAS
DDGEPVAELIRRWGFHAVDITPCADGRLAGLLGAVLRIPLSIVTARKSFAGAMFNVAQNLHEWEEVELNRHR
RGLPNAPDAGTRFLKVGVYHYSSVDPAHDGCAAHGSDTCRAMTALHGRLLEFQAAAQAMHGAGDEIALLLIG
LDTDTDAIRVHVPDASGAMDDNRFVDAADLYQTTRDMPRDAAKDAVREAVARAAGVHADDAGTEGMRWFCGY
LLKNNIAQVDAVLQKYHGPYPEAGHAEKLIVIGDPVDDVQLRNLAFQAQMNSVEEGAQDLKVGLHILAGQSS
ANVPVLVLRDFDPEIPGDDRAAAEVADRMRAAVLAMETEARVTVEAALRPGTGGALEFLEART---------
------------------------------------------------------------------------
----------------------------------------------------------
>2744906518/1-519 carboxysome shell carbonic anhydrase [Guyparkeria sp. WRN-7]
MTQQPFRRSSLGAPRLGQRRAPFGLGAPKGRRSPLGSPQVAHPACPSLPERSCHHPLTDHEGNRQLAYCEDS
VTERFDRIVPFLKDVAALPRDGQLGERIQEMAQDRLGHGFNEALVNDSWINGPDLRGLFASATFEALNAATK
QFGRKLEDQKNDALSTSNFFLDCGFHAIDISPCSDGRLKGLMPFILRLPAWSFTYRKAYAGALFDVEEDLQL
WSEVELRRFREGVPSRADEGTRYLKIAVYHGSSSDPNHEGCAAHGSDERKAAEAALDRLQAFRQAVENTYCC
GASTDILLVGVDTDTDAIRVHVPDANGDLSVHRYVDNAYLYQETLNLDREAARRAVYDAIRSVNETDDWGRS
TGGEPHDGMRRFIATLLVNNLSQIDYVTERHQGRYPAESIGHAERYISVGDGFEEVQMRNIAYYAHLHTVEE
NTNDLDVGIKIFRKLNVSHGLPIPIAIHFRYDGRVPGGRDRAVARAQRVCNAIRERHHALDEQNMLFFQLTV
QDRPSGSEIEEVSQA---------------------------------------------------------
----------------------------------------------------------
>2747897702/1-515 carboxysome shell carbonic anhydrase [Nitrosomonas sp. Nm143 (v3) (version 3)]
VNTRKRLAAMRKAGVIHDAGVAHDAGVSHDTKSLASSVCVIGPDRRCEHPLVDQDLNQRLYAYEQLIRGRFA
VIIDTLKTLSAFQHELDFVTRAQQMSLDHLGYELPVNLLTEAWVSGLNLRALHSYCIFRSFKECIDKAGADQ
SLWRKRIALDSNFLRSCGYHTVDISPCADGRLQGLIPFVLRLVPDEAVNVKAYAGALFDIEGDVADWAHREL
ERLTGGLSNDDEERNYLKIAVYHFSSSNPSQQGCAAHGSNDLKAIEAALMRLKELRSAIDNTYGRGAAPDIL
LIGVDTDIEAIRIHAPDANGDVNPHRYIDSGDLYRNTLSKTTEASRRYITEAVSATECATGWAQGNGKMAEG
MRRLVLGLLEANLSQIEYVIQYHAGRYAVIGHNERFICVGEAMSELQLRNKFYYAHLDTVEEGATDLDIGIK
IFTELNIKHGLPVSVLVHFHYSSRVPGSRERVIERCRRVKAAVEARYSHLHEKGLLYCQIAISDHDIAERCT
FIDDEIKQTVH-------------------------------------------------------------
----------------------------------------------------------
>2752844323/1-467 carboxysome shell carbonic anhydrase [Chromatiaceae bacterium 2141T.STBD.0c.01a]
VSHPLCRSEENQRLFGYERDVKAAFDNIVPTLKQISALQHEADFEQQAQKIARAQLGFELPQEILADAWVTQ
LDMRRLFAWCVFSTYRHFCDDYYRNDPLAVDAGRGADDFDSFLQACGFHTLDVSPCADGRLAHLVRYVLRLP
QQSVRRKSYAGALFDIEDSIQKWTEVELGRFREGQPNTADAPTRYLKAVTYHYSSVDPEHQGCAAHGSDTAK
AAQAGRERLYAFREAIENSFCCGASIDLLLIGLDTDTDAIRVHVPDAEGAIDLDTAVDALSLFDATARSSAS
EATHAIADAIRACTPDVQPGMAQLVERLIENNLSQIAYVRSNHGDHYADIGHAERFIGAGVGFEEIQLRNLM
YFAYLNTVEEATADLDVGIKIFTGLNVAHGLPVPVIVRFDHHGQVPGSRERAEQHCARVSEALQARFDSLAE
QGLLHVLQVTRDCDAAGSIDLLACSVNAHKQAGGH-------------------------------------
------------------------------------------------------------------------
----------------------------------------------------------
>2752847266/1-499 carboxysome shell carbonic anhydrase [Candidatus Tenderia electrophaga NRL1]
MFNTRAKVRRTLPGPPPRRPLAAASGAGVGIGHHPLVRGDENARLYQYEQAVKQAFAGIEAVLRQLAAWQHE
SDFVGRAQGHARATLGFELPAELLQDTWIQALDTGRLYAWCVFETFRRMSAEFFEQRPLAVEGAASFHAFLQ
QCGFHTLDISPCADGRLAHVIRYVLRLPHEPVRRKSYAGALFDVEDSLEKWVETEMLRQREGRPNAADAPTR
YLKVAVYHHSSTRPDQEGCAAHGSDTRRAAQGALERLQAFRQGVENSFCCGASIDLLLIGVDTDTDAIRLHL
PDADGAMDVDDYIDANELYHATANAAMGDAEATVQDHLRRHCSAANMTVPAPGMLRLAARLLCANLAQIDYV
RRYHGGRYADIGHQERFIGMGIGFEEVQLRNLTYFAYLRTVEEGAQDLDVGIKIFNGLNVRRGLPIPVVIRY
DYHGQVPGARARAEARCQQLEAALQQRYHAYVEQGLLHTLLMVRDCHAGASAEVVGGSLLCSDQEVH-----
------------------------------------------------------------------------
----------------------------------------------------------
>2753021252/1-520 carboxysome shell carbonic anhydrase [Acidihalobacter ferrooxydans V8]
MLSRVQQRQAQRRVRSHASHLPGGTLLRGCADAVTPARVVMANPACDLDGRQPCEHALVDGGLNKALYDYEA
VLQARFDSVEQTLQAVARLPRDETFPAQAQQLTRARLGFELPAEMLKRSWIEGLDMAALYAHCLFEAVRVSA
KQAPQEQDDWLHGMVIDDEFIAECGYHTLDITPCADGRLQGLLPFVLRIAPTSESVLLKAYAGALFDIDLDL
SDWTQRELAQRLSARLGARYLKMAVYHYSSSAPSKEGCAAHGSDEGAARSAAITRLEQLRYGVAHAFGAGLG
PDILVLGLDTDLDAIRVHLPDAQGEPSEAVAVEAAQIYRETLGMPVAQARAHIMQSVDRAAASVGSSASAGL
KRLVTQLIEANLSQIEYVIQHHEGRYAHLGHGERFICVGDSIDELQMRNLYYFAHLDTLEEGAACVDVGLNI
FEKLNLSRGFPVPIMVHFHYASVIPGARERAAERCKRVMRGIQARYAGRVPDGALKFALCVSDVTGAESLCL
IGEYCVRSVRQEGYDA--------------------------------------------------------
----------------------------------------------------------
>2758513972/1-526 carboxysome shell carbonic anhydrase [Cyanobium sp. NIES-981]
MQASRTPASPAASRPVGRRSSRPASPAPGLARPSTRPAGGFRRSAPAAAARSPITTEAQLHPLTDGAANEAL
HAYDTAVKLAFDRIVPVLKRLSALQHEDDFVRRAQAIALEELGYPLPEPVLETAWVSQLDMRTLFAWCVFET
YEQASEAFFRDDPLQGQPGSPSAESFDAFLLDCGFHLLDITPCADGRLAHAIAFGLRLPFSSVRRRPHAGAL
FDVENTVNRWVKTEHRRYREAQPNPAHADTRYLKVALYHFSSLDPEHEGCAAHGSNDVLAASCGLSRLKDFQ
QAVENSFCCGASVDLLLMGIDTDTDAIRVHMPGMDGSTRLDRWLDAREVYAATLGLPPDQARQRARAMVQEA
AASVPDPGMVTLVARLLEHNISQIDYVRQFHGGAYDDAGHAERFIGVGIGFKEIHLRNLTYFAYMDTVEEGA
ADLDVGVKIFKGLNVSRGLPVPVVVRFDYHGQVPGARDRAVRHCQRVQAAIESRYAELFQQGLLHALLTVRD
QDRHTPAEAVGSTIVFATGGGH--------------------------------------------------
----------------------------------------------------------
>2766108066/1-509 carboxysome shell carbonic anhydrase [Prochlorococcus sp. RS50]
MPLRGLAKAKNFTLGPTAPMKTFTENIHIQTKESNNSPNSGNSHKLTNNIQNENLFRYESKIKGDFDEIVPT
LKEIARIQHHEDFINKAQKISRKNLGIDLPLHVLDKSWVKPLDMRALYAWCAFKQHEKLSDNFFNNDPLDGA
AGSRDAEDFEKFLLDCGIHLLDITPCSDGRLAHSIAYVMRIPFSSVRRRSHAGALFDIENTVNRWVKTEHKR
YRENIPNEAHKDTRYLKVVTYHFSSVDPLHQGCAAHGSNEELAAEEGRSKLYAFKEAVENSFCCGASVDLML
IGLDTDTDSLKIHLSTRDGGIDLEKTISTLEIYNSTINFSQEDAEREICQIISKQSSKDKLSGLEKFMYKLI
VNNISQIDYVKSFHNGSYEDIGHAERFIGVGIGFKEVHLRNLTYFAHLDTVEEGAPDLDVGVKIFSGLNVSQ
DLPIPVVIRFDYSGKVPGAKERAIKDCERVNNAISIRYKNLVDQGLLHTCSTIRDRDNIHSAKIIGMSLDKK
TEEAH-------------------------------------------------------------------
----------------------------------------------------------
>2772987125/1-520 carboxysome shell carbonic anhydrase [Thiomonas intermedia ATCC 15466]
MNTHKRMAALRASGAYLPSQDAPAAHLHAVRPAFHAQADSDNPACVIGPGQRCEHGLVDPELNRRLSDYERS
VRGRFSGIVDTLKDISALQHETDFAQRAQGLAQTRLGYALPQELLDDAWVSGLDMKALHTHCIFQSFKSCID
HTDADQAPWLTRMALTPEFLAACGFHTVDITPCADGRLQGLVPFVFRMAPNRNVYVKAYAGAMFDVEADMAD
WAHRELERLTGGIPGGESQNYLKIAVYHFSSSHSHDQGCAFHASNDKQAVESAKQRLDELRVAIERTYGVGA
APAVLLVGLDTDLDALRIHLPDADGDVNPYRYVDTAELYRETVGLAAETARAHIAQRVDETQHMDGWAQGRG
VMDAGMRSLVLALAEANLSQIEFVIHHHQGRYSVLGHDEEFICAGEATHYVQMRNKYYYAHLDTVEEGAADM
DVGIKIFTGLNVRHGLPVPVLVHFYYSSRVPGSRERALKRAKRVKAAIESRYPALVARDLLICRMALSDRFD
TERCVFVDEAVADAGH--------------------------------------------------------
----------------------------------------------------------
>2774842394/1-524 carboxysome shell carbonic anhydrase [Candidatus Thiodictyon syntrophicum Cad16]
MQRTHSRTLSRARTTGTAPLRRPGAVGVGVGANGAGAGAGVGTGVAGPRPAAGLATRHVLAHAEENARLHDY
EQGVKSAFDAIVPTLKRISALQHETDFEAQAQAIAQRALGFTLPEDILANAWVAQLDLRRLYAWCTFATYRR
FCDDFYTRDPLVVDDETLFNGGFEGFLQTCGFHTLDLSPCADGRLAHLVRYVLRLPHRAVRRKSYAGALFDI
EDSIQKWVEVEMLRMRRGLPNTADAPTRYLKAAVYHHSSVAPDQEGCAAHGSDDARAAAAGLERLRGFQQAI
ENSFCCGASIDLLLMGLDTATDAIRVYVPDADGAIDLGRSVDALALYRSTARLDASAALREVQEAVRRTSPG
VAAGMARLIERLIVNNFSQIAYVGTYQGEHYDDIGHAERFIGAGVGFEEIQLRNLMYFAYLHTVEEATVDLD
VGLKIFTGLNVCRGLPTPVVVRFDYHGQVPGARERAVGHCRRVTEALKTRYGELFGRGLLHILQVVRDCNAD
APIEMLSCTVNAERMAGGER----------------------------------------------------
----------------------------------------------------------
>2775483160/1-493 carboxysome shell carbonic anhydrase [Uncultured Gammaproteobacteria Gam8 ca_ll15]
MHRRPAVSTLRPGGRVGEGRPDTAWSGCHALVHAQENARLHTYENRVKESFDAIVPVLKQISAIQHDADFAI
RAQRMARERLGFALPEVLLDDAWIEQLDMRNLFAWSVFETYRRFCDEAIMHAPLGNNDGMEFQEFLRQCGFH
KLDVSPCSDGRLAHVIRYVLRLPYRFVRRRSYAGAMFDVEDSLEKWVRTELIRFREGRPNTADEPTRYLKTV
VYHYSSVDPDHQGCAAHGSDTVRAMQCGVDRLRGFQQAVENTYCCGASIDKLLLGMDTDTDSIRIHMPDDNG
GVSPENYIDSLELYDATLHMSATAAERWIVDRVNEKGGTVLPAGMARFMVYLLTNNLSQLEYVRRYHGGHYE
DIGHSERFIGAGIGFEEVQLRNLTFFSYMNTVEEAAADLDVGIRIFTSLNVSHGLPIPVVVRFDYHGDVPGA
RERAGQRCGRVTDALHGRYRELTDRGLLHTLRVIRNIDAADSIEILGSSVKTTATMMGVHG-----------
------------------------------------------------------------------------
----------------------------------------------------------
>2775911574/1-508 carboxysome shell carbonic anhydrase [Thiohalobacter thiocyanaticus FOKN1]
MLNRTRNSHTARPAQPVAAPRRRPGARVVPPTAPGAPRVGGGVHALVRGDDNARLFDYEQRVKAAFDAIVPA
LRRVSALQHEEDFERQAQAIARERLGFELPAWILADAWVDQLDMRRLYAWCVFETYLRFSDDFFSADPLGWA
DEGEFQAFLQECGFHILDISPCADGRLAHVIRYVLRLPYRTVRRKSYAGALFDIEDSLEKWGETELLRFREG
TPNTADAPTRYLKAVVYHYSSSAPDTEGCAAHGSDAVRAAEAGRERLLAFQQAVENSYCCGASIDLLLIGLD
TDTDAIRLHLPSAEGGIEPGAWVDAAQLYDETRGLHARDAGERIDARLREAAPEAPSGMLRLLARLLENNLS
QIEYVQRHHGGRYPDIGHAERFIGAGKGFEEVQLRNLTYFAYLDTVEEAAPDLDVGVKIFSRLNVGHGLPIP
VVVRFDYHGKVPAARERAVEHCRRVAGALAARYPALAADGLLHTLQLVRDIDHEQGVGGRVEVLDCSVREPA
QEAH--------------------------------------------------------------------
----------------------------------------------------------
>2778329842/1-570 carboxysome shell carbonic anhydrase [Thiocapsa rosea DSM 235]
MSSQRRPTRASLIWASAPATAAPPYRPRSRGESGSGAPAATPEPVTAESAKPTPATTEPSTQARGQRMRPRP
PSRTAGADAAKRSARQPKRAVVPAAEPRQARDPSGQHPLTDRDGNARLQRYEERIKTAFDRIVPVLKRISAL
QHASDFERQAQSIARDALGFDLPEHMLADAWVTQLDLRRLFAWCVFETYRRMTDDFFANDPLGGHEIRDFDR
FLQDCGFHQLDVTPCADGRLAHAISYVLRLPCGAVRRKPYAGGLFDVENTVSKWGEVELGRFREGIPNTADA
PTRYLKSVIYHYSSVDPHHQGCAAHGSDDAAAAQGALDRLLAFRQSVENGFCCGASVALLLIGLDTDTDAIR
VHVPDGEGHMDLTQSVDALKVHAITRDLEPTAARARVAELVKAHAPASADPGMLRLVARLIENNLSQIDYVR
QVHGGHYADVGHAEHFMGVGIGFEEIQLRNLTYFAYLYTVEEGAADLDVGRKIFSGLNVSRGLPIPIVIRFD
YHGGVPGARERAVTRCRRLDAALAGRFADLADRGLLHRLLVVRDSDAGAGIEVVGCSLTAPTAGGH------
----------------------------------------------------------
>2785389025/1-507 carboxysome shell carbonic anhydrase [Marichromatium gracile DSM 203]
MAAIRTSPRPSRTARRRAPLWRAAPPRQPLTSATPVSAVSVAAGPALPSQGGDKRRLGDYERRVRQAFAAIE
PALRQIAALPQDAGFVRRAQHEARSRLGFELPVSVLERAWIGGLDMRALFAHASFATVRALSDDYFLNDPLG
MGARAVEFERFLLECGFHAMSLTPCSDGRLAHVIGYVLRLPMGVVRRKAHAGALFDVEEAVRRWTETELRRH
REGVPNTAEAPTRYLKVVAYHYSSRDPAHQGCAAHGSDDARAAAAGLAQLRAFREAIENSYCCGASIDILLI
GIDTDTDRIRVHLPDAAGEPALERHLDSGPLHAETPGLGAQAVRDHIRAAVAAAGGASPPAEGMQRLVARLI
EHNLEQLDYVRAEHGGQYPDAGHQERFIGVGGDLSEVQLRNLTFFAFMRTLEEGAADLDIGIDIFRRLNLER
GLPIPVVVRFDYPGRVPGARARAAERCARVVEAITRRYPELVAQGLLHTWSTVRDSDHGGRIESVGGSLSEW
EGL---------------------------------------------------------------------
----------------------------------------------------------
>2785481403/1-517 carboxysome shell carbonic anhydrase [Tepidimonas ignava DSM 12034]
MDTRKRQLALQRRHAAALPRQGLTAAAQVLPTAHGVLPNPACVPGAGQPCRHALVDVELNARLHAYEQTLRG
RFEAIEDTLRTMSAWQHERDFVERAQALAQQRLDLQWPLAALESAWVAGVDMAALHAHAMFETIRRCVRLSD
QDSAPWRARLPIQADTLRACGVHTLDVSPCADGRLQGVLPFVLRTAPSEGVVVKAYAGALFDVELDVQDWTQ
RELERVTGLLPGGEALDYLKVAVYHFSSSHPQQEGCAAHGSHDARAVAAAIERLHALRAAVDNTFGAGAAPL
VMLVGVDTDLDAIRIHLPDARGQLHAERFLDAATLYRETLGLDAAQARQRVHDAVAAHVRDLGGVLMRAPGD
DGLARLAALWLQANLSQIEYVITYHAGRYAVVGHDEAFVCVGDALPPLQLRNQYYHAHLDTVEEGAADLDVG
VKIFTGLNLRRGLALPVLVHFSYSGRVPGARQRAIERGQRVVAAIRARYPSWDGRGQLHCRVAVSDRHGSET
VALIDDDVVLAGH-----------------------------------------------------------
----------------------------------------------------------
>2786712558/1-511 carboxysome shell carbonic anhydrase [Thiohalophilus thiocyanatoxydans DSM 16326]
MMSSRRKQSRSIAWVPTAPVGRPGARGVDADKPATQGTARANLASVQSGRHPLSNATENTRLFDYEQRTKAA
FDAIVPTLKQISGLQHEADFERRAQALAQEQLGFALPATILADAWVTQLDMRRLFAWCVFQTYQRFCDDFFT
NSFLSRLETEFQTFLIECGFHTLDISPCADGRLAHVISYVLRLPHKAVRRKSYAGAMFDIEDSIEKWTETEL
QRFREGIPTTADMPTRYMKTVVYHFSSSDPEHEGCAAHGSDAGRAAQGGLERLKAFQTAVENSFCCGASIDL
MLIGLDTDNDTIRIHMPDRHGEIDLKRYLDAGDLYDATLSMQAAQAQEYVSEQVRQAGGEMSNGMQRLMGYL
LVNNFSQIEYVRQYYDGRYRDIGHAERFIGAGIGFEEVQLRNLTYFAYMQTVEEAAADLDVGIKIFSKLNVS
HGLPIPLVVRFDYHGQVPGARERAVGHCQRVDAALNDRYADLASNGLLHTLQVVRDCHAGGRIEVIGTSVMD
EVTEEAH-----------------------------------------------------------------
----------------------------------------------------------
>2788398041/1-512 carboxysome shell carbonic anhydrase [Aphanothece cf. minutissima CCALA 015]
MPRRPAPTIRPLAPRAPRRRPDAPSGADLSRRLAAVRLGQGATGSPHPLTDHAANAALENYDRGVKDAFDRI
VPVLKRLSALQHEDDFVERAQALAQAELGFSLPLPILEKAWVSQLDMRSLFAWCVFETYEQTSDGFFRDDPL
HGQPGSAAAEDFNAFLLSCGFHLLDVTPCADGRLAHAIAFALRLPFSSVRRRPHAGALFDVENTVNRWVKTE
HRRYREGVPNAAHEDTRYLKVVLYHFSSLDPSHEGCAAHGSDDALAASCGRQRLMEFQQAVENSFCCGASVD
LLLLGIDTDTDAIRVHVPGMDGSTRLDQWLDAATVYEATRHLAPEEARRRIAELAEAAAASAPDPGMVRLIA
RLLEHNISQIDYVRQYHDGHYADAGHAERFIGVGIGFKEIHLRNLTYFAYMDTVEEGAPDMDVGVKIFKGLN
VSRGLPVPVVVRFDYNGNVPGARERAVRHARRVQEAIENRYSDLFAQGLLHALLTVRDQERHAPAEAVGSTI
SLTTAGGH----------------------------------------------------------------
----------------------------------------------------------
>2788623411/1-528 carboxysome shell carbonic anhydrase [Sulfurirhabdus autotrophica DSM 100309]
MNTRNRPERMRNQQPSASRLPYGLGTAGGVLQARPIQPVFAPQGIALNTLVEPNPACSTGGGRVCRHPLTNE
AENKRLLEHEQTIKGSFDAIVKVLKRIAGLQHEADFTERAQVIAREQLGFELPARILDDAWIADLDMRALYG
ECVMQTLRQKAEQAQLKNPQKDTDAAIAFFLDSGYHAVDISPCSDGRLKGLVRYILRLPEGAVRSRKAYAGA
MFDVDANVKRWIETELMRFREGRPVTADAGTRYLKVAVYHWSSSDPTHEGCAAHCSNVTVAAEAGLKRLNAF
RQAIENSFCCGASVDTLLIGVDTDTDAIKVHIPDAAGEMNLHRFVDNIELYRSTVNDDANTARLKVYQAIQA
ASEATGWGASSGEPHEGMRRLITSLLINNLSQIEYVCSNWGGRYTDIGHAERFISVGDGFEEFQLRNLAYFA
HLHTVEEGAPDMDVGIKIFTKLNVNHGLPAPVAIHFRYDNRVPGCRERTVERCQRVKEAIEARYADLAKKGL
LVCGMTVQDKRPGSPIELVEVDAA------------------------------------------------
----------------------------------------------------------
>2792979408/1-596 carboxysome shell carbonic anhydrase [Synechococcus sp. NAT40]
MVRSKSKRSGRLQAPTAPTRLQMQHGHSPSTVTGSDQSLEPSGSESVQSSTRSAALERRKALTTSGKAALLT
SSSVSGGRIRSGQERRRSSAQQPVWVRRKXRSVTSVTSCSPETGFSTTLVSRRAPGALHPLTDRVENERLQA
YELEVKGRFERIVPLLQQVSALQHQPDFLPQAQRLTRAELGFDLPDHILEKSWVCPLDMRALFAWCVFQSHQ
AFSERFFLDDPLQGASGSSRSDAFNTFLLDCGFHLLXVTPCADGRLAHSIAYALRIPFSAVRRRSHAGAMFD
VENTVNRWVKTEHRRYRESIPNEAHAPTRYLKTVTYHFSSLDPTHQGCAAHGSNDSLAASAGLQRLHDFREA
VENTFCCGASVDLLLIGLDTDTDAIRVHVPDRDGGIQLDRWLCAQALYESTASLTAAQASEAVTASVQTHCP
QAPDPGMVRFISQLLINNFSQQDYVRSLHNGPYPDAGHSXRFIGVGIGFKEVHLRXLTYFAHLDTVEEGAPD
LDVGVKIFKGLNVTRDLPIPVVIRFDYSGKVPGARQRAIADCHRVQDAITTRYSDLVRDGLLHTLLTVRDRD
QSTPAEAVGSTLDPVQQEAH--------------------------------------
>2793556472/1-604 carboxysome shell carbonic anhydrase/carboxysome peptide A,TIGR02703 [Prochlorococcus sp. MED105]
MPLRGLAKAKNFTLGPTAPMKTFTENVHSQNNEINNLKNIDKTHKLTNNSQNEKLYKYESQIKSSFDRIVPT
LKEIARIQHHEDFINTAQSISKQNLEIDLPIHILDKSWVKPLDMRALYAWCAFKQHEKLSDNFFENDPLEGS
SGSSNANDFETTLLDCGIHLLDITPCSDGRLAHSIAYVMRIPFSAVRRRSHAGALFDIENTVNRWVKTEHKR
YRENKPNEAHRDTRYLKIVTYHFSSVDPLHQGCAAHGSDDKLAAREGREKLLAFREAVENSFCCGASVDLML
IGLDTDTDSLKIHLSSSDGKIDLENTISSLDIYNSTINFSKDEAEKEICQIISGNSNKGQLKGLDKFVFKLI
VNNISQIDYVKKFHKGSYEDIGHAERFIGVGIGFKEVHLRNLTYFAHLDTVEEGAPDLDVGVKIFTGLNVSQ
DLPIPVVIRFDYSGKVPGAKDRAAKDCYRVNNAISIRYKNLVDKGLLHTCLTIRDRDNIHSAQIIGMSLDXK
TXEAXXIMXIXKVXKPLVSTNRXPGXXHXHXQVVLDGSSNXVAVDAVGCKPGDWVIXVGSSAAREAAGSXSY
PSDLTIVGIIDHWDPDSPKXIEVXXFWK------------------------------
>2819803265/1-511 carboxysome shell carbonic anhydrase [Prochlorococcus sp. SCGC AG-937-P19]
MAYRRPLASEAAGNLGPTAPRRRPASSSQPSSLTKRGRRRAMAGCHPLTDSAANQYLQAYEQDVKGRFDLIV
PLLKKISSLQNEPDFVSQAQRLSRAEIGFDLPTHVLEKSWVQPLDMRALFSWSVFQVHQQASDRFFLDDPLQ
GAEGSSPATEFQSFLVDCGFHLLDLTPCADGRLAHTIAYALRIPFSAVRRRSHAGALFDVEKTVNRWIKTEH
KRYREDKPTPADSPTRYLKVVAYHFSSLDPTHQGCAAHGSDDAAAAAEGYQRLLDFREAVENSFCCGASVDL
LLIGLDTDTDAIRVHPPAADTTIVLDKWVSAQELYQETLSFPSDKVMQHIAERVEASAPAAPESGMVAFISR
LIANNFSQIDYVKDLHGGPYPDAGHAERFIGVGIGFKEVHLRNLTYFSHLDTVEEGAPDLDVGVKIFNGLNV
SRDLPIPVVVRFDYSAKVPGARERAISDCLRVDKAIAARYADLLDQGLLHTFLTVRDRDQKVPAEVVGSSLE
PVLQEAH-----------------------------------------------------------------
----------------------------------------------------------
>2819810420/1-470 carboxysome shell carbonic anhydrase [Prochlorococcus sp. SCGC AG-937-P07]
MAGCHPLTDSAANQYLQAYEQDVKGRFDLIVPLLKKISSLQNEPDFVSQAQRLSRAEIGFDLPTHVLEKSWV
QPLDMRALFSWSVFQVHQQASDRFFLDDPLQGAEGSSPATEFQSFLVDCGFHLLDLTPCADGRLAHTIAYAL
RIPFSAVRRRSHAGALFDVEKTVNRWIKTEHKRYREDKPTPADSPTRYLKVVAYHFSSLDPTHQGCAAHGSD
DAAAAAEGYQRLLDFREAVENSFCCGASVDLLLIGLDTDTDAIRVHPPAADTTIVLDKWVSAQELYQETLSL
PSDKVMQHIAERVEASAPAAPESGMVAFISRLIANNFSQIDYVKDLHGGPYPDAGHAERFIGVGIGFKEVHL
RNLTYFSHLDTVEEGAPDLDVGVKIFNGLNVSRDLPIPVVVRFDYSAKVPGARERAISDCLRVDKAIAARYA
DLLDQGLLHTFLTVRDRDQKVPAEVVGSSLEPVLQEAH----------------------------------
------------------------------------------------------------------------
----------------------------------------------------------
>2819815404/1-518 carboxysome shell carbonic anhydrase [Prochlorococcus sp. SCGC AG-937-N23]
MVYRTQGLTAAERNMGPTAPRRRPKASSPAAAIAASPSIKTRRQSARGLLDAHPLTDSRANHQLQNYELDVK
GRFDLIVPLLKEIACLQHEPDFVAKAQRLTRDEMGFELPNHLLEQAWVSPLDMRALFSWCVFQSHQQVSDRF
FETDPLQGAESTSPAIEFQSFLAECGFHLLDVTPCADGRLAHTIAYALRIPFSVVRRRSHAGAMFDVENTVN
RWVKTEHRRYREGVPNTADSPTRYLKVVAYHFSSADPTHQGCAAHGSNDAAAAASGYQRLLDFRKAVENSFC
CGASVDLLLIGLDTDTDAIRVHTPAADSSISLDEWVSAEDLYQETISLSADQAIQHISDHVASMAPKEPDQG
MVAFISKLITNNFSQIDYVKQLHGGPYPDAGHAERFIGVGIGFKEVHLRNLTYFAHLDTVEEGAPDLDIGVK
IFKGLNISRDLPIPVVVRFDYSGKVPGARDRAISDCRRVDQAISSRYSEIVSEGLLHTFLTIRDRDQKVPAE
VVGSSMDPFIQEAH----------------------------------------------------------
----------------------------------------------------------
>2823441443/1-587 carboxysome shell carbonic anhydrase [Synechococcus sp. MIT9504]
MVRSMPPRGGRPLAPTAPTRRQLQESLAQRAPAPEVSNPAESSSLLGSTTRQTTLQRRQALAASGKAALPNA
GAVSGSRIRSQADRRRPKPLKQARLKRGESGNAVAVNLSRTSLPWSVDTHPLTDQAANDRLRDYELDVKGRF
DRIVPLLKRVSALQHEPDFLAQAQRLARSELGFDLPDHILEKSWVRPLDMRALFAWCVFQSHQLFSERFFQD
DPLEAASGSQASEEFNAFLLDCGFHLLDVTPCADGRLAHTIAYALRIPFSAVRRRSHAGAMFDVENTVNRWI
KTEHRRFREQVPNEAHAPTRYLKVVAYHFSSLDPTHQGCAAHGSDDSLAAASGLQRLHDFREAVENSFCCGA
SVDLLLVGLDTDTDAIRVHVPDHNGEILLDQWLCARALYESTSPLTVQQARDAVQAAVQTHVSSAPDEGMVR
FITRLLVSNISQQDYVRSLHHGPYPDAGHAERFIGVGIGFKEVHLRNLTYFAHLDTVEQGAPDLDVGVKIFK
GLNVARDLPIPVVVRFDYSGKVPGARERAIADCQRIQKAIDERYSTLVNDGLLHTLLTIRDRDQPHPALAVG
STLDPVQQEAH-----------------------------------------------
>2823448219/1-583 carboxysome shell carbonic anhydrase [Synechococcus sp. MIT9508]
MPSRGGRPLAPTAPTRRQLQASLAQDTAKAESFSPGEVSSPSGSTARQSALLRRQALTTSGKAALLNGGSVS
GGRIRSQADRRRPTPQQPGWVKRGESRTSVAVNLSRTSLPWSVESHPLTDQSANERLKVYELEVKGRFDRIV
PLLKQVSALQHEPDFLAQAQRLARAELGFDLPDHILEKSWVRPLDMRALFAWCVFQSHQLFSERFFQDDPLE
AASGSRASEEFNAFLLDCGFHLLDVTPCADGRLAHTIAYALRIPFSAVRRRSHAGAMFDVENTVNRWIKTEH
RRFREQVPNEAHAPTRYLKVVAYHFSSLDPTHQGCAAHGSDDALAASSGLQRLHDFREAVENSFCCGASVDL
LLIGLDTDTDAIRVHVPDQDGEIRLDQWLCARSLYESTAPLTVQQARDAVQAAVQTHVSSAPDEGMVRFITR
LLVSNISQQDYVRSLHHGAYPDAGHAERFIGVGIGFKEVHLRNLTYFAHLDTVEQGAPDLDVGVKIFKGLNV
ARDLPIPVVVRFDYSGKVPGARERAIADCQRIQKAIDERYSALVSEGLLHTLLTIRDRDQPLPAVAVGSTLD
PVQQEAH---------------------------------------------------
>2828905485/1-519 carboxysome shell carbonic anhydrase [Thiothrix sp. DeMMO2_1]
VNSRQAQQALRLASRTQGKPQTLRKATRQPAPAALAVEPGTRLTPVANGAVVSSRRHPLANQHANARLAHCE
ETVKGRFEAIIPALQAIAGLHLGEGFNAQAQAIAEAQLGYRLPERILNDAWVSGVDMKALYAYCTFQALKLA
TEQFANDLRQQVEAVQDTRNFFLDCGFHAVDISPCADGRLKGLMRYILRLPLTSFTRRKAYAGALFDVETDV
RHWMATELRRFREGVPTTVDAGTRYLKIAVYHTSSSSPCHEGCAAHGSNDHQAVAAALDRLNQFRQAIENSF
CCGASTDILLIGVDTDTDAIRVHIPDGNGDLSPQRFVDNKVLFHATLGSSADRAGLAVHEAIESSVNQHGWG
TGKGAPHDGMRRLVTNLLINNLSQMDYVVDLHNGQYADIGHAERFISVGDSFEEVQIRNVAYYAHLHTLEEG
VADMDVGIKIFKGLNVKHGLPVPIAIHYRYDARVPGSRERTVAKAQRVAAAIRSRYAALVEQGLLLCHLSVQ
DTPTGSPVEVVEDVA---------------------------------------------------------
----------------------------------------------------------
>2829791215/1-475 carboxysome shell carbonic anhydrase [Nitrobacter vulgaris DSM 10236]
MIGGGQMCEHALVDRDLNRMLFDYERTVRSRFTRIVDVLKHISTYQHDGNFTERAQQLAREQLGFDLPSQVL
EDAWVCGLDLSALHSRCIFSALKASVENASTEQAGWRQRLPLDENFLRSCGYHTVDISPCSDGRLQGVSPYV
LRILPGPNVRVKAYAGALFDVDVDVSDWAQREVERLSGAMVDGDRLNYLKIAVYHFSSSSPDGQGCAAHGSN
DRQATEAALHRLQNELRTAIDQTFGAGAAPDVLLIGVDTDLDALRIHLPDGFGELNAHRYFETAQVYRDTLG
LAPDAARARIAGIVADAEGMGGWGQGNGRMHDGMRRLVLALAEANLSQVEYVIKHHTGRYATIGHDEECIVA
GEALRPLQLRNLFYFAHLNTIEEGAPDMDVGINIFSKLNVAHGLPVPVLVHFEYDVRIPQSRERAIARGRRV
RDAIESRYPDLAARGLLNCAIAVSERDGDERCAFVADDAVDDH-----------------------------
------------------------------------------------------------------------
----------------------------------------------------------
>2830578895/1-532 carboxysome shell carbonic anhydrase [Gammaproteobacteria bacterium Service_water_26]
MNTRNRPGRSTGAALAGIRPSPYGLGTPSGTLPGRPSVHAVMDTLEPNPACTIQSGRLCRHPLTNDIENRRL
LAHEQTIKERFANIVPVLKRIAGLQHAPDFVGQAQAIAVQELGFSLRTSILADAWATDLDMRALYGESVLGT
LRLLAEQTRAATPAETGEGNVDEAMSFLLDCGYHAVDISPCSDGRLKGLARYILRLPAAAVRSRKSYAGAMF
DVEANVKRWVETELMRFREGRPVTADAGTRYLKMVVYHTSSSDPAHEGCAAHGSNETQAAGKGLERLREFRQ
AIENSFCCGASVDMLLVGVDTDTDAIKVHIPDADGEISLYRTVDNLSLYRETVNDNENNARLKVYQAIQAAS
AKEGWAGGNGEPHEGMRRLIATLLINNLSQIEYVCGNWGGRYPDIGHNERFISVGDGFEEFQLRNLAYFAHL
HTVEEGAPDMDVGIKIFKMLNVSHGLPIPLAIHFRYDNRVPGSRERTVERCQRIKAAIESRYSELARQGLLV
SGMTVQDKQPGSPIELIGTSGTESFAGH--------------------------------------------
----------------------------------------------------------
>2831560133/1-520 carboxysome shell carbonic anhydrase [Synechococcus sp. 1G10]
LPRPRRYGSAERPLAPTAPARRPATSPSLSGSALGRASRITAVRNRHPLSDAAANERLQAYDSQVKQSFDRI
VPVLKRLSALQHDDDFVEQAQRHALRELGHALPATILESAWVNQLDMRSLFAWCLYEAYEQVSASFFRDDPL
QGQEGSESAEAFNAFLLSCGFHLLDVSPCADGRLAHAIAYALRLPFGSVRRRPHAGAMFDVENTVDRWVRTE
HLRYREARPNGAHEPTRYLKVVVYHFSSRDPRHEGCAAHGSNDSAAAAGGLLRLQEFQQAVENSFCCGASVD
LLLVGLDTDTDAIRVHVPDVSGHTDQERWLDALDVYSATQDLPAEAARDRVLALVLGARSGNGDGVPDGAVD
PGMGRLIARLIEHNISQIDFVRTYHDGAYADAGHAERFIGVGIGFKEIHLRNLTYFAHMDTVEEGAADLDVG
VKIFKGLNVSRGLPIPVVIRFDYHGSVPGARERAVLYCQRTDDAIRNRYPDLMGSGLLHTLLSVRDRDRHVP
AETVGSSIKLEQAGGH--------------------------------------------------------
----------------------------------------------------------
>2831799864/1-509 carboxysome shell carbonic anhydrase [Thiomonas delicata DSM 16361]
MNTRQRMQALRRSGVGPVGMADAGGIAAVPEHPACVIGSGQSCEHSLVDRELNRELFTYEQTVRGRFARIVG
VLKQISAHQHDATFAERAQQLALEQLGFELPREVLDDAWVSGLDLRALHSHCIFNSLKLCVERASAEQAGWS
QRLPIDSNLLHSCGYHTVDISPCADGRLQGIAPYVLRLLPAPNVRVKAYAGALFDVDGDVADWAQREVERLS
GAMEDGDRLNYLKIAVYHLSSSNPGAQGCAAHGSNDRQATESALSRLDELREAIDRSFGVGAAPDVLLIGVD
TDLDALRIHLPDAFGDVNPHRYIETGKIYRETLGLSAEAARVRIAEMIADVESTGGWGQGQGQMRDGMRRLV
SALAEANLSQIEYVIKHHTGRYAVIGHDEECIVAGEAVRTLQLRNLFYFAHLDTVEEGAPDMDVGIKIFRNL
NVAHGLPVPVLVHFEYDSRIPGSRQRAVDRACRVRDAIVGRYADLAKKGLLTCAMAVSDRNGDECCDFVADE
AVADH-------------------------------------------------------------------
----------------------------------------------------------
>2831889499/1-606 carboxysome shell carbonic anhydrase [Vulcanococcus limneticus LL]
MPRRPTNSNQTRPTQLGPTAPRRRPGTPVVQSATEADPGLSPVRAFSKVLRQRELAQAARQGASRPRQRRNP
AAEALRSSVAEIRASGRPATPVDAAASASAAVPSRPAASAPAGRRVRPVAAQVIRTQVRSGAAVAGALHPLS
NPAANTALRAYEERTMGAFDRIVPVLKRLSALQHEPDFVAQAQRLARAELGYDLPLPILETAWTSQLDMRTL
YAWCVFEAYEQTSIGFFEADPLGAEAGSPEAEVFEAFLLDCGFHLLDVTPCADGRLAHAIAYALRLPFSAVR
RRPHAGAMFDVENTVDRWVKTEHRRYREAIPNPAHADTRYLKTVVYHFSSVDPCHEGCAAHGSDDKAAAAQG
LQRLQDFQQAVENSFCCGASVDLLLIGMDTDTDAIRVHVPGREGQTDLGRWLDARQVYEATRQLSPEAGREQ
IEQLVLQAAAASPDPGMVRLIARLIEHNLSQIDYVLQYHGGHYADAGHAERFIGVGIGFKEIHLRNLTYFAH
MDTVEEGAPDLDVGVKIFKGLNVSRGLPIPVVLRFDYHGAVPGARERAVRHCERVKSAIESRYADLCGQGLL
HTLLTVRDRDRPVPAETVSSSITFNTGGGH----------------------------
>2833167694/1-508 carboxysome shell carbonic anhydrase [Nitrobacter vulgaris Ab1]
MNTRKRLQALRREASPVAVAAPEAVAMPDHPACMIGGGQMCEHALVDRDLNRMLFDYERTVRSRFTRIVDVL
KHISTYQHDGNFTERAQQLAREQLGFDLPSQVLEDAWVCGLDLSALHSRCIFSALKASVENASTEQAGWRQR
LPLDENFLRSCGYHTVDISPCSDGRLQGVSPYVLRILPGPNVRVKAYAGALFDVDVDVSDWAQREVERLSGA
MVDGDRLNYLKIAVYHFSSSSPDGQGCAAHGSNDRQATEAALHRLQNELRTAIDQTFGAGAAPDVLLIGVDT
DLDALRIHLPDGFGELNAHRYFETAQVYRDTLGLAPDAARARIAGIVADAEGMGGWGQGNGRMHDGMRRLVL
ALAEANLSQVEYVIKHHTGRYATIGHDEECIVAGEALRPLQLRNLFYFAHLNTIEEGAPDMDVGINIFSKLN
VAHGLPVPVLVHFEYDVRIPQSRERAIARGRRVRDAIESRYPDLAARGLLNCAIAVSERDGDERCAFVADDA
VDDH--------------------------------------------------------------------
----------------------------------------------------------
>2833649399/1-522 carboxysome shell carbonic anhydrase [Acidiferrobacter sp. SPIII_3]
MDTRRSSTMRRARSGPQGQLAGGMARGRARPGWLRAGAARAEALGVEHPACGTLPERGCRHALVDRNENARL
FECEQGIKDRFDRIVPTLQEIAALGRGVDFPGRAQDWARERLGFELPAAVLERAWVRGPDMGALYAQAVFSA
LAGAVARFGDRIREELAAGQGWDALLVDCGFHAMNVSACADGRLKGLFPYVLRIPAANLVRRSAFAGTLFDV
EEDVRHWEHTELRRYREGFPTTADVPTRYLKVAVYHGSSLDPKHQGCAAHGSNERAATEAALERLYEFRRAI
ENAFCCGAGTDILLIGVDTDTDAIRVHVPDGNGDVSAYRYIDSAELYRQTLALDADRARLAVYEAIRTASAT
EGWGKGEGAPHDGMRRLIATLLINNMSQIEYVGEYHGGWYGDMGHGERFVSVGDGFPEVQVRNIAYYARLDT
VEEGAADLDVGVKIFRHLNVERGLPIPVALHYHFNEQVPGSRARMEDKIRRIAEGIRGRYAQLAKEGLLYLH
GSVQDMAPGSVLEEVALT------------------------------------------------------
----------------------------------------------------------
>2834132895/1-469 carboxysome shell carbonic anhydrase [Synechococcus sp. 8F6]
VGLHPLSDRQGNAALQAYDEQVKGAFDRIVPVLKRLSALQHEADFIEQAQRLAKAELGFELPLPILETAWVS
QLDMRTLFAWCVFETYEQTSDGFFQHDPLEGQPGSRSAEAFNDFVLSCGFHLLDITPCADGRLAHAVAYALR
VPFSSVRRRPHAGALFDVENTVNRWVKTEHRRYREGLPNPAHADTRYLKVVLYHFSSQDPQHEGCAAHGSDD
GLAASCGLSRLKDFQQAVENSFCCGASVDLLLMGIDTDTDAIRVHVPGLDGSTNLERWLDAQAVYDATRHLN
PEEGRARIQAMVEQSAASSPDPGMVRLVSRFLEHNLSQIDYVRQVHGGHYADAGHAERFIGVGIGFKEIHLR
NLTYFAYMDTVEEGAPDLDVGVKIFKGLNVSRGLPVPVVVRFDYNGQVPGARERAIRHCQRVQAAMENRYPD
LFQQGLLHALLTVRDQDRYIPAEAVGSTITFASGGGH-----------------------------------
------------------------------------------------------------------------
----------------------------------------------------------
>2834710913/1-505 carboxysome shell carbonic anhydrase [Thioalkalivibrio versutus AL 2]
MGSRFAKSRIAAARAAAPSSAVPVSAVPACGSSSPDMARELTAGHALADVPMNERLHAFEQGFRERFAQLVP
VLKEVHALQHERDFEARAQAIVEERLGYQLPQKALEDAWINDLDTRELYLHGTFELFDQVVNEYWAGRDDLV
AEAESAIAYFLDCDFHEVDISPCSDGRLLGLRRFILRLPDLAVRVKSYAGAQFDIEEDVRHWTKRELLRFRE
GRPTTADVPSRYLKIAAYHYSGADPLHQGCAAHGNSERDAADGALHQLRAFRQAIENTYCCGASVDTLLIGV
DTDTDAIKIHIPDADTRMSLYRFVESAELYRATQGLDEQTASLRVYQAIQDTIHQQGWGRGNGAPHEGMLRL
ISRLLLSNISQLDYVARYHGGHYADVGHRERVIIVGQEIEEMQVRNFAYFAHLETMEEGAEGMDVGVNKIFR
KLNVERGLPIPVVVHYRYDRKVPGSRERVEARCRRIRNTIMDRYRDLAEKGLIGCHMVIRDKRSGSRLEPLA
A-----------------------------------------------------------------------
----------------------------------------------------------
>2836888135/1-493 carboxysome shell carbonic anhydrase [Thiomicrorhabdus indica 13-15A]
MNARGGTRRQRKSELLKPIPYSRDLATKRPSTIVTAEKHPLVDSVSNKRLRDYEDVSKTRFDQIWSVLLELE
SNYGCRDFVHWANRTLEAKLGFKLPVEFLEQASIGSLNLSALYSECVFQQFLEFSKEFFEKDPLKGQQKTNL
QKMFLEMGYHAIGIAPCADGRLAHFVSYILRLPYSMVRRKSHAGALFDVSESVRNWVFTEHLRFRESKPNPA
DDDTRYLKIASYHFSKSDPHHQGCAAHGSDDAKAAQAALDKLNEFKQAIENRFDCGATVDVILLGVNTDDDS
LRVHVPDEFGRVDLQSYVDTHKLYHHTMNLTAEQARTEILNALTVSRKRCRLDQALRLRKVLAWLIEQNLSQ
IDYVHQYESGCYSDLGHAERFIGIGSGFEEVQLRNLTYYSFLETLEEGLSDVKVGIKIFKKLNVCKMRPIPI
IIGFEYDARVPGSKLRVIKKSKRIEQLVHEKFSELSQSGMLHTMCTLRDYTGFHPAYRLDD-----------
------------------------------------------------------------------------
----------------------------------------------------------
>2837001187/1-555 carboxysome shell carbonic anhydrase [Synechococcus sp. MW101C3]
LASSRRYPSVERPLAPTAPRRRQDQTGIQAIAPESLMRAAPQELRSLAPEPILRAADPLSLARAKAGARGPF
RPARPMRGRRPLPAGALHPLTDSAANERLHAYDAQVKGAFDRIVPVLKRLSALQHEPDFIAQAQQHAAAELG
FELPLAILESAWVQQLDMRTLFAWCVFETYEQVSGAFFREDPLEAQDGTAAAEAFNAFLMACGFHLLDVTPC
ADGRLAHAITYALRLPFSSVRRRPHAGALLDVENTVDRWVKTEHLRYREGRPNPAHEPTRYLKVAMYHFSSR
DPLHEGCAAHGSNDVLAAASALARLRDFQQAVENSFCCGASVDLLLIGMDTDTDAIRVHVPAQDGTTDLERW
LDARQAYDDTQALTPEAARHKLLSLVRQAAPGEPDDGMVALVARLLEHNLSQIDYVRTYHEGAYVDAGHAER
FIGVGIGFKEIHLRNLTYFAHMDTLEEGSADMDVGVKIFKGLNVSRGLPVPVVVRFDYHGSVPGARDRAIQH
CRRTDAAIRSRYSQLCAEGLLQTLLTVRDRDQHAPAEAVGSSISFGTGGGH---------------------
----------------------------------------------------------
>2837059815/1-523 carboxysome shell carbonic anhydrase [Sulfuriferula thiophila mst6]
MNTRNRPGRNLSPQPPVSRPPYGLGTPAGALQVRPRPAVFALNAETIPNPACATDTGRPCQHPLTNEAENQR
LLAHELAVKGAFDAIVPVLKRIAGLQHETDFSERAQTIAREQLGFELPAQILADAWIADLDMRALYGECVMR
TLGLMAERAEMNNPHQGTDEAVAFFLDSGYHAVDISPCSDGRLKGLVRYILRLPDGAVRSRKAYAGAMFDVD
ANVKRWIETELMRFREGRPVTADAGTRYLKVAVYHWSSSDPTHEGCAAHCSNVTAAAEAGLARLTEFRQAIE
NSFCCGASVDILLIGVDTDTDAIKVHVPDANGDMSLHRYVDNIELYRASVNDDASGARLKVYQAIQSASSST
GWAEGRGEPHEGMRRLIATLLINNLSQIEYVCSNWGGRYADIGHAERFISVGDGFEEFQLRNLAYFAHLHTV
EEGAPDMDVGIKIFTKLNISHGLPAPVAIHFRYDSRVPGCRERTVERCQRVKAAIEGRYQSLAQKGLLVCGM
TVQDKRPGSPIELVETGVK-----------------------------------------------------
----------------------------------------------------------
>2837245562/1-509 carboxysome shell carbonic anhydrase [Synechococcus sp. WH 8101]
MVRSTPSLRSGRSQAPTAPTRRQLQQPAWIRRQSASTARNTAVHPLTERDDNARLQAYELEVKGRFERIIPV
LQRVSALQHDPDFTAQAQRLARAELGFDLPEHILAKAWVRPLDMRALFAWCVFQSHQSISDRFFLDDPLNGG
ASSAPAEAFNRFLLDCGFHLLDVTPCADGRLAHAIAYTLRIPFSSVRRRAHAGAMFDVENTVNRWVKTEHRR
YREQVPNEPHAPTRYLKVVNYHFSSLDPEHQGCAAHGSNDALAASAGLQRLLDFREAVENSFCCGASVDLLL
IGLDTDTDAIRVHVPDRAGSLQLGRWLCGRALYESTLPLTASQARDAVTAAVETHQAEAPDPGMVRFISQML
INNFSQQDYVRALHGGAYPDAGHAERFIGVGIGFKEVHLRNLTYFAHLDTVEEGAPDLDVGVKIFKGLNVSR
DLPIPVVVRFDYSGKVPGARERAISDCRRVHGAIVERYGDLMQDGLLHTFLTIRDRDDATPAEPVGSSLDPV
QQEAH-------------------------------------------------------------------
----------------------------------------------------------
>2837266039/1-467 carboxysome shell carbonic anhydrase [Sulfuriflexus mobilis aks1]
MKISHGLTNAPENMQLYAYESSVRESFDNIVPTLKQISALQHEANFEQQAQQLARTQLGFELPDLLLNNAWV
DQLDMRSLFAWSVFETYHRFCDEVFTHDPLGQNGSDASFQRFIQECGFHMVDVSPCADGRLAHVIRYVLRMP
YKEVRRRSYAGAMFDIEDSLEKWVKTELLRFREGKPNTPDSATRYLKTVVYHHSSVDPNHQGCAAHGSDTSK
AAQGGLERLMAFQQAVQNTHCCGASIDCLLIGMDTDTDSIRIHMPDANGNIDLENHVDSLEVFDATASMNMN
DAEQWITDHIQQKGGNALTSGMARFMSYLMKNNMSQVEYVRSYYGGCYSDIGHAERFIGAGIGFEEIQLRNL
TFFSYLNTVEEAATDLDVGISIFTGLNVSQGLPVPIVVRYDYHGNVPGARERAEEHCQRVADALHNRYSELT
DRGMLHTLQVVRDINGAGQIEILDCSVKTKVAGGH-------------------------------------
------------------------------------------------------------------------
----------------------------------------------------------
>2849652674/1-496 carboxysome shell carbonic anhydrase [Prochlorococcus sp. HOT208_60m_813B04]
LGPTAPMKTFTENIHIQTKESNNLRNSGKSHKLTNNIQNENLFRYESKIKSDFDEIVPTLKEIARIQHHEDF
INKAQKISRQNLGIDLPLHVLDKSWVKPLDMRALYAWCAFKQHDKLSDNFFNNDPLEGAAGSRDAEDFEKFL
LDCGIHLLDITPCSDGRLAHSVAYVMRIPFSSVRRRSHAGALFDIENTVNRWVKTEHKRYRENVPNEAHKDT
RYLKVVTYHFSSVDPLHQGCAAHGSNDELAAAEGRNKLYAFKEAVENSFCCGASVDLILIGLDTDTDSLKIH
LSTSDGGIDLEKTISTLEIYNSTINFSKEDAEREICQTISKQSSKDKLSGLEKFTYKLIVNNISQIDYVKSF
HNGSYEDIGHAERFIGVGIGFKEVHLRNLTYFAHLDTVEEGAPDLDVGVKIFTGLNVSQDLPIPVVIRFDYS
GKVPGAKERAINDCERVNNAISIRYKNLVDQGLLHTCSTIRDRDNIHSAQIIGMSLDKKTEEAH--------
------------------------------------------------------------------------
----------------------------------------------------------
>2857757176/1-445 carboxysome shell carbonic anhydrase [Thermithiobacillus sp. ParkerM]
VKGRFDIIVPTLKEVSALQHEPDFPARAQALAMKQLGHTLPADILENAWVAGLDLKSLYAYCTFAALKNSAA
RFAEDLKSQAESVQDAQNFFLDCGFHAVDISPCADGRLKGLMRYILRLPVTSLTRRTAYAGAMFDVESDVSH
WVATELSRFREGVPTTADAGTRYLKVAVYHTSSSQPASEGCAAHGSNEHKAMEAALERLYQFRQAIENAFCC
GASTDLLLIGVDTDTDAIKVHVPDADGNLSAHRFVDNAKLFRDTQGLDANAARLAVYEAVRQASQASGWGAG
NGEPHDGMRRLIINLLINNFSQIEYVKEQYNGRYPDLGHAERYVSVGDGIEEVQMRNVAYYAHLNTVEEGAA
DLDVGVKIFKGLNVNRGLPIPVAIHYRYDHRVPGSRERAVAKAQRVRAAIQARYAALHASGMLACHLTVQDL
PTGSPIEDVEGER-----------------------------------------------------------
------------------------------------------------------------------------
----------------------------------------------------------
>2860228746/1-511 carboxysome shell carbonic anhydrase [Synechococcus sp. CCY 9618]
MPRRPVPTARPLAPSAPRRRPTASGGADLSRRLAAVRLGHGAASLHPLTDPAANAALEAYDRGVKDAFDRIV
PVLKRLSALQHEDDFIERAQALAQAELGYSLPVPILEQAWVSQLDMRTLFAWCVFEAYEQTSDGFFRDDPLA
GQPGSPAAEEFNAFLLSCGFHLLDVTPCADGRLAHAIAFALRLPFSSVRRRPHAGALFDVENTVNRWVKTEH
HRYREGVPNPAHADTRYLKVVLYHFSSIDPAHEGCAAHGSDDALAASCGRQRLMDFQQAVENSFCCGASVDL
LLLGIDTDTDAIRVHVPGMDGSTRLDQWLDAASVYEATRHLHPEEARAQILRQVEAAAASAPDPGMVRLIAR
LLEQNISQIDYVREYHDGRYTDAGHAERFIGVGIGFKEIHLRNLTYFAYMDTVEEGAPDMDVGVKIFKGLNV
TRGLPVPVVVRFDYNGKVPGARERAVRHAQRVQEAIENRYPELFAQGLLHALLTVRDQGRHTPAEAVGSTIT
LTTPGGH-----------------------------------------------------------------
----------------------------------------------------------
>2867975504/1-491 carboxysome shell carbonic anhydrase [Thiohalocapsa sp. PB-PSB1]
LNRPAKAPADLHPLTDTTANERLYRYESSVKQAFDNIVPVLKQIASERCDPDFVDRAQQITAQEFGFELPAH
ILDTAWATGLDMRRLFAWCVFETYRRVSDEFFNADPLGGRVGNDFQAFLQQCGFHLMDITPCADGRLAHAIS
YVLRLPYGAVRRKSYAGSLFDIENTVEKWIETELMRFREGIPNRADEPTRYLKVVIYHFSSVDPAHQGCAAH
GSDDEAAAREGWERLAALRQAIENGFCCGASVGLLLIGMDTDTDAIRVHVPDTNGYCELNQWLDVAKVHEIT
RGLSAAEARTRIAELVQAHMPGSHAGGAQANGMGASSTDGLSDKGMLQLIARLIENNLSQIDYVRHFHDGHY
QDIGHAERFIGTGIGFEEIQLRNLTYFAYLSTVEEGAADLDVGIKIFTGLNVSRSLPVPIVVRYDYHGNVPG
ARERAVAHCERIAAALKARYPALCSDGMLHCLRAVRDCDAGTPIELVGSSLEPVTGGMH-------------
------------------------------------------------------------------------
----------------------------------------------------------
>2873449302/1-527 carboxysome shell carbonic anhydrase [Thiomicrorhabdus sp. HH3]
MNRSKSNYRQKSLFWKPIEFKPQWQQDSTAHGSQAGAADVDANGGMQSMQTAWSMTGTHVLVNERQNEWLRQ
YEVAVKSRFDDIGPVLKAILSQQSQSGFVGWANQQLFAKLGVRLAEQDWLSALKMPSQIGFQVLYAKTLFAQ
FMRMSEEFFIKDPLEGQKKHEAERIFRQAGFHAVGVAPCADGRLAHILSYVLRLPYALARRKAHAGALFDVS
ESVRNWVFIEHTRFREGKPNAADEPTRYLKIAVYHFSKADPSHQGCAAHGSDDQKAAQAALQKLNDFKQAIE
NRFGCGSTVQTLLLGLNTDDDSLKVHVPNGRGEVCLSRYVETAQLYQATLNLPENEAKQTLAAALNSCNQDK
GATAPQEEMVTLLGWLIANNFSQIAYVNRYENGCYSDIGHAERFIGVGNGFEEVQLRNLSYYSFLDTVEEGV
NDVDVGIKIFKGLNVKQGLPIPIIIRCDYDGRVPESRERAQAKALRIEKALHNRYQELAAAGLLQTMPTLRD
YTGCRPAERLAGLADTPAAFKSA-------------------------------------------------
----------------------------------------------------------
>2875950764/1-520 carboxysome shell carbonic anhydrase [Halothiobacillus sp. LHG12]
MTQQPFRRSSQGAPRLGQRRAPFGLGAPNGLHSPAGTPQPATHPACPSLPERACRHPLTDHEANRQLAYCED
SVKERFDRIVPFLKDVAALTRDGQLGDRIQDLAQNRLGHGFNEALVNDSWIEGPDLKGLFASATFEALNAAT
KQFGRKLEDQKDDALSTSSFFLDCGFHAVDISPCSDGRLKGLMPFIFRLPPWSFTYRKAYAGALFDVEEDLR
LWSEVELRRFREGVPNRADEGSRYLKIAVYHGSSSDPHHEGCAAHGSDERKAAEAALDRLQAFRQAVENTYC
CGASTDILLVGVDTDTDAIRVHIPDANGDVSVHRYIDNAYLYQETLNLERDAAHLAIYDAIRSVNETDDWGR
TTGGEPHDGMRRFVASLLINNLAQIDYVTERYQGRYPAEIIGHAERYISVGDGFEEVQMRNLAYFAHLHTVE
ENTNDLDVGIKIFRKLNVSHGLPIPIAIHFRYDGRVPGGRERAVARARRVCDAIRERHSELDEQDMLYFQLT
VQDRLSGSEIEEVSQA--------------------------------------------------------
----------------------------------------------------------
>2878077538/1-252 carboxysome shell carbonic anhydrase [Prochlorococcus sp. P1361]
LAASAGQQRLLDFRESVENSFCCGASVDLLLIGLDTDTDAIRVHVPAADGSIVLDEWLSAEDLYHETLALNS
DEAMQHIAERVEASAPKKPDEGMVAFIAKLIANNFSQIDYVKQSHAGPYPDAGHAERFIGVGIGFKEVHLRN
LTYFAHLDTVEVGAPDLDVGVKIFKGLNVSRDLPIPVVVRFDYSGQVPGARDRAVTDCYRVNQAIAERYSDL
FDQGLLHTFLTIRDRDKKDTSEVVGSSLEPVHQEAH------------------------------------
------------------------------------------------------------------------
------------------------------------------------------------------------
------------------------------------------------------------------------
------------------------------------------------------------------------
----------------------------------------------------------
>2881410177/1-501 carboxysome shell carbonic anhydrase [Cyanobium usitatum Tous]
MPRRPLATAYRPLAPTAPRRRPGAAAASELVATGLHPLSDGQVNGVLRAYEDQVKGAFDRIVPLLKRLSALQ
HEADFIEQAQQLARAELGFELPLPILEKAWVSQLDMRTLFAWCVFETYEQTSDAFFQHDPLGGKPGSPAAEA
FNEFLLACGFHLLDATPCADGRLAHAMAYALRIPFSSVRRRSHAGALFDVENTVNRWVKTEHRRYREGQPNS
AQDDTRYLKVVLYHFSSKDPLHEGCAAHGSDDSLAASCGLARLKDFQQAVENSFCCGASVDLLLLGIDTDTD
TIRVHVPGLDGSTNLESWLDAKAVYEATRHLNAVEGRARIQSLVEQAAASSPDPGMVKLIARLIENNISQID
YVRQYHRGSYGDAGHAERFIGVGIGFKEIHLRNLTYFAYMDTVEEGAPDLDVGIKIFKGLNVSRGLPVPVVV
RFDYNGQVPGARLRAIRNCQRVQAAMENRYPELFEQGLLHALLTVRDQDRHTPAEAVGSTITFASGGGH---
------------------------------------------------------------------------
----------------------------------------------------------
>2883100023/1-495 carboxysome shell carbonic anhydrase [Synechococcus lacustris Tous]
LIQRRASYTARPFEPTAPRRRPXVWPNRASSSGHCLSDSAANSRLHAYDQQVKGSFDRIVPVLQQLSALQHE
PNFINDAQRLAKAELGYELPLPILEMAWVTQLDMRRLFAWCVFETYEQTSQAFFETDPLDGTNGDSFERLLI
ECGFHLLDITPCADGRLXHAIAFGLRIPFSCVRRRPHAGAMFDVENTVDRWVKTEHLRFREAKPNAAHEATR
YLKAVVYHFSSIDPSHEGCAAHASNDSAAAAAGMDRLXAFRVAVENSFCCGASVDLLLLGLDTDTDAIRVHV
PDREGNAALDQWLDASNIYEATKSLTPQAAREKIRQMVEFAVEGXPDAGMITLXXQLIENXISQIDYVREYH
GGAYGDXGHAERFIGVGIGFKEIHLRNLTYFAXVDTVEEGTADLDVGIKIFRGLNVSRGLPVPVVVRFDYRG
NVPGARERAIAHGERVMTAMEQRYADLYQQGLLHVLLSVRDRDRFVPAETVRSTITFPTPGGH---------
------------------------------------------------------------------------
----------------------------------------------------------
>2883207840/1-504 carboxysome shell carbonic anhydrase [Synechococcus sp. RSCCF101]
MRGARTLPQRPLAPTAPSRRQLQRPGGAGGSGSRPHRAHPLTDQRENALLIDYEERIKGCFDRIVPLLQQLA
SLQREPDFSARAQELARAQLGFSLPQFVLDQTWVEGLDMKRLYAWCVFRAYEAMSRDFFGHDPLRGARSHER
TAAMGNTLLEQGFHLLDISPCADGRLAHTVSSVLRLPYGLVRRRSHAGAMFDVSRSVKRWVGTEHRRFRESV
PNAATEPTSYLKVVVYHFSSRDPSHQGCAAHGSDDAAAAAAGLQRLQDFRQAIENGFCCGASVDLLLIGMDT
DTDAIRVHVPAADHVIDLLHWVDGLALYEDSSSLSPQQGRELIAQRVAEACPGQCDEGMQRFIALLLEHNIS
QIDLVRSHFGGAYSDAGHAERFIGVGIGFKEVHLRNLTYFAHLETVEEAASDLDVGIKIFRGLNVSRGLPIP
VVIRFDYSGSIPGARERAIADCERVREAMHVRYGDLCDRGLLHTLLSIRDRDRGEPAETIAMSIPLAPEAAH
------------------------------------------------------------------------
----------------------------------------------------------
>2883254561/1-520 carboxysome shell carbonic anhydrase [Guyparkeria sp. SCN-R1]
MTQQPFRRSSQGAPRLGQRRAPFGLGAPSGLRSPLGTPQPVAHPACPSLPERGCHHPLTNHEANRQLAYCED
SVKERFDRIVPFLKEVAALPRDGQLGDRIQDLAQNRLGHGFDEALVNDSWIEGPDLKGLFASANFEALNSAT
KQFGRKLEDQKDDALSTSSFFLDCGFHAVDISPCSDGRLKGLMPFIFRLPPWSFTYRKAYAGALFDVEEDLR
LWSEVELRRFREGVPNRADEGTRYLKIAVYHGSSSDPHHEGCAAHGSDERKAAEAALDRLQAFRQAVENTYC
CGASTDILLVGVDTDTDAIRVHVPDANGDVSVHRYIDNAYLYQETLNLERDAAHLAIYDAIRSVNETDDWGR
TTGGEPHDGMRRFVANLLINNLSQIDYVTERYQGRYPAEIIGHAERYISVGDGFEEVQMRNLAYFAHLHTVE
ENTNDLDVGIKIFRKLNVSHGLPIPIAIHFRYDGRVPGGRERAVARAQRVCNAIRERHSELDEQDMLYFQLT
VQDRPSGSEIEEVSQA--------------------------------------------------------
----------------------------------------------------------
>2883267843/1-596 carboxysome shell carbonic anhydrase [Synechococcus sp. BS55D]
MVRSQPSARSGRPLAPTAPTRRQLQLAQALSSSTEVGPNQDQPGSDPVATTRSAALERRKALTTAGKAAVVN
DARLSSGRIRSSQDTRRPVVQRPSWIRRDKSAELQPQACSPPARFQAATVSRRGVLAAHPLTQLSENNRLQA
YELEVKGRFDRIVPVLQRVSAFQHDADFITQAQRLARAELGFDLPDHILEKAWVRPLDMRALFAWCVFQAHQ
SLSERFFLDDPLGGASGSQRAEQFNTFLLDCGFHLLDVTPCADGRLAHSIAYALRIPFSAVRRRSHAGAMFD
VENTVNRWVKTEHRRFREHVPNEPHAPTRYLKVVTYHFSSLDPSHQGCAAHGSNDSLAASAGLQRLKDFREA
VENSFCCGASVDLLLIGLDTDTDAIRVHVPDRDGAIKLDQWLCAATLYESTACLQADQAREAVIAAVETHST
TTPDPGMVRFIAELLINNFSQQDYVRALHHGPYPDAGHAERFIGVGIGFKEVHLRNLTYFAHLDTVEEGAPD
LDVGVKIFKGLNVSRDLPIPVVVRFDYSGKVPGARERAVADCHRVNQAIAARYTELVDAGLLHTMLTVRDRD
NLSPAETVGSSLDPVRQEAH--------------------------------------
[truncated: 1,330 more rows]
